# Supplementary material for: Cattle infection response network and its functional modules
Source: BMC Immunol. 2018 Jan 5;19:2. doi: 10.1186/s12865-017-0238-4 (PMC5755453; doi:10.1186/s12865-017-0238-4)
Supplement: Supplementary file 1 — Module membership, connectivity and expression pattern of 14,499 probe-sets used in this study. (XLSX 1290 kb) [file 12865_2017_238_MOESM1_ESM.xlsx]

## Sheet: Sheet1
				Up-regulated (n. tests)						Down-regulated (n. tests)
probes	Genes	Module	Connectivity	Escherichia coli	Mycobacterium avium	Mycobacterium bovis	Staphylococcus aureus	Salmonella	Trypanosoma Congolense	Escherichia coli	Mycobacterium avium	Mycobacterium bovis	Staphylococcus aureus	Salmonella	Trypanosoma Congolense
Bt.100.1.S1_at	ADRB2	blue	202.569	3	2	1	2	0	0	4	0	1	0	1	2
Bt.1000.1.S1_at	CUL7	blue	894.941	0	0	1	2	0	0	10	1	0	0	1	1
Bt.1000.2.S1_at	MRAS	blue	476.582	0	0	0	2	0	1	9	2	2	0	1	2
Bt.10008.1.S1_at	UBR2	blue	994.435	1	0	0	2	0	0	9	0	1	0	1	3
Bt.10013.1.S1_at	ASL	blue	794.504	2	0	0	2	0	0	7	1	1	0	1	2
Bt.10016.1.S1_at	ASPSCR1	blue	915.98	0	1	1	2	0	2	8	0	0	0	1	1
Bt.10016.3.S1_a_at	ASPSCR1	blue	1048.43	0	2	2	2	0	1	7	0	0	0	1	1
Bt.10018.1.S1_at	C7H5orf15	blue	621.145	2	2	2	2	0	0	6	0	0	0	1	1
Bt.10018.3.S1_at	C7H5orf15	blue	765.59	1	0	0	2	0	0	7	0	0	0	0	2
Bt.10027.1.S2_at	CEACAM1	blue	273.147	1	0	0	2	0	1	7	0	0	0	0	1
Bt.10027.2.S1_a_at	CEACAM1	blue	181.098	0	0	0	2	0	2	6	0	0	0	0	1
Bt.10029.1.A1_at	LOC506032	blue	875.613	0	0	0	2	0	0	8	1	0	0	0	3
Bt.10029.2.S1_at	LOC506032	blue	747.913	2	0	0	2	0	0	9	1	0	0	0	3
Bt.10030.2.S1_a_at	PMEPA1	blue	344.87	2	0	0	2	0	0	7	0	0	0	0	1
Bt.10033.1.S1_at	TNRC6A	blue	1068.19	1	0	0	2	0	0	8	0	0	0	0	1
Bt.10035.2.S1_at	LOC100335357	blue	572.282	1	0	0	2	0	0	8	2	1	0	0	0
Bt.10036.1.S1_at	ACAT1	blue	910.699	0	0	1	2	0	0	7	1	0	0	0	3
Bt.10044.3.A1_a_at	WDR67	blue	452.131	1	0	0	2	0	0	7	1	0	0	0	0
Bt.10046.1.A1_at	KLHDC2	blue	628.577	1	0	0	2	0	0	5	0	0	0	0	2
Bt.10046.2.S1_a_at	KLHDC2	blue	148.665	2	1	1	2	0	0	7	0	0	0	0	1
Bt.10058.1.S1_at	GSKIP	blue	798.072	0	0	0	2	0	0	8	1	1	0	0	2
Bt.10065.1.S1_at	NGFR	blue	438.16	1	0	0	2	0	0	5	0	0	0	0	2
Bt.10066.1.S1_at	SLC18B1	blue	721.011	0	0	0	2	0	0	6	1	0	0	0	3
Bt.10067.1.S1_at	LOC100335716	blue	242.058	1	0	0	2	0	0	6	0	0	0	0	2
Bt.1007.1.S1_at	BOLA-DMB	blue	720.603	1	0	0	2	0	0	6	0	0	0	0	2
Bt.10084.1.S1_at	CASP3	blue	279.796	3	1	0	2	0	3	5	0	1	0	0	0
Bt.10090.1.S1_at	SLC6A11	blue	1071.03	0	0	0	2	0	0	8	0	0	0	0	0
Bt.10092.1.S1_at	LOC100848243	blue	797.701	1	0	0	2	0	0	9	0	0	0	0	2
Bt.10101.1.S1_at	WDFY2	blue	742.473	1	0	0	2	0	0	10	1	1	0	0	2
Bt.10101.2.S1_at	WDFY2	blue	848.5	0	0	0	2	0	0	9	1	0	0	0	2
Bt.10113.1.S1_at	KIAA1143	blue	217.394	3	1	0	2	0	0	4	0	1	0	0	1
Bt.10124.1.S1_at	KIAA1217	blue	313.319	3	0	0	2	0	0	7	0	0	0	0	3
Bt.10135.1.A1_at	SLC35A5	blue	168.769	5	2	1	2	0	0	4	0	1	0	0	3
Bt.10140.1.S1_at	C8H9orf95	blue	973.757	1	0	0	2	0	0	7	0	0	0	0	1
Bt.10154.1.S1_at	CISD1	blue	850.216	0	0	0	2	0	2	11	0	0	0	0	1
Bt.10162.1.S1_at	TTF2	blue	486.008	2	0	0	2	0	3	7	0	0	0	0	0
Bt.10169.1.S1_at	C1H8orf42	blue	692.227	0	0	0	2	0	0	7	0	0	0	0	1
Bt.10169.2.S1_at	C1H8orf42	blue	670.146	1	0	0	2	0	0	6	0	0	0	0	1
Bt.10179.1.S1_at	PPFIBP1	blue	575.515	0	0	0	2	0	1	9	0	0	0	0	2
Bt.10185.1.S1_at	THEM4	blue	717.382	3	0	0	2	0	0	6	0	0	0	0	1
Bt.10194.1.A1_s_at	LOC404051	blue	736.01	0	0	0	2	0	0	9	0	0	0	0	0
Bt.10194.1.A1_x_at	LOC404051	blue	633.556	0	0	0	2	0	0	10	0	0	0	0	0
Bt.10198.1.S1_at	CBX3	blue	597.307	1	0	0	2	0	2	7	0	0	0	0	0
Bt.10202.1.S1_at	RTN4	blue	984.983	0	0	0	2	0	0	8	0	0	0	0	1
Bt.10207.1.S1_at	PPP2CB	blue	808.831	0	0	0	2	0	0	7	0	0	0	0	2
Bt.10208.1.S1_at	TMEM128	blue	391.614	3	0	0	2	0	0	5	0	0	0	0	2
Bt.10218.1.S1_s_at	ZMYM3	blue	452.174	1	0	0	2	0	0	8	4	2	3	0	1
Bt.10220.1.S1_at	UBXN4	blue	257.793	3	0	0	2	0	0	5	0	0	3	0	1
Bt.10238.1.S1_at	ECHDC1	blue	705.512	0	0	0	2	0	0	7	0	0	3	0	3
Bt.10253.1.A1_at	CHEK1	blue	718.761	1	0	0	2	0	2	8	0	0	3	0	0
Bt.10257.1.A1_at	ERG	blue	603.079	0	1	1	2	0	0	8	0	0	3	0	2
Bt.10257.2.S1_at	ERG	blue	286.817	0	0	0	2	0	0	7	0	0	3	0	1
Bt.10259.1.A1_at	PLK2	blue	752.168	0	2	1	1	2	0	9	0	3	3	0	1
Bt.10261.1.S1_at	PIGN	blue	835.787	0	0	0	2	0	0	7	0	0	3	0	2
Bt.10276.1.S1_at	ARIH1	blue	793.718	0	0	0	2	0	0	10	0	0	3	0	2
Bt.10283.1.S1_at	CPPED1	blue	774.803	1	0	0	2	0	1	7	0	0	3	0	2
Bt.10329.1.A1_at	SBF2	blue	741.331	0	0	0	2	0	1	8	0	0	3	0	2
Bt.10333.1.S1_at	KIAA0182	blue	748.594	0	0	0	2	0	0	11	1	0	3	0	0
Bt.10343.1.A1_at	PALMD	blue	622.198	0	0	0	2	0	0	10	0	0	3	0	1
Bt.1035.1.S1_a_at	FCGRT	blue	419.535	1	0	0	2	0	2	8	1	1	3	0	0
Bt.10359.1.S1_at	SF3B1	blue	506.336	1	0	0	2	0	0	8	3	1	3	0	2
Bt.10360.1.S1_at	TET2	blue	551.611	1	0	0	2	0	1	6	1	1	3	0	2
Bt.10360.2.S1_a_at	TET2	blue	686.887	1	0	0	2	0	1	7	0	0	3	0	2
Bt.10371.1.S1_at	CSAD	blue	931.998	0	0	0	2	0	0	8	1	1	3	0	1
Bt.10373.2.S1_a_at	SRGAP2	blue	328.179	1	0	0	2	0	1	6	4	1	3	0	1
Bt.10374.1.S1_a_at	VPS33B	blue	758.068	0	0	0	2	0	0	7	1	0	3	0	0
Bt.10381.1.S1_at	FNBP1	blue	618.477	1	1	0	2	0	1	8	0	0	3	0	0
Bt.10388.2.S1_at	LIMCH1	blue	688.197	1	0	0	2	0	0	8	0	0	3	0	3
Bt.10388.3.S1_at	LIMCH1	blue	687.181	1	0	0	2	0	0	8	0	0	3	0	3
Bt.10437.1.S1_at	IARS2	blue	665.411	1	0	0	2	0	2	7	0	0	3	0	1
Bt.10446.1.S1_at	PIK3R2	blue	860.198	0	0	0	2	0	2	8	0	0	3	0	0
Bt.10458.1.A1_at	AKAP12	blue	234.344	1	1	0	2	0	0	5	0	0	3	0	2
Bt.10469.1.S1_at	KCTD18	blue	538.848	1	0	1	2	0	0	6	1	0	3	0	3
Bt.10479.2.A1_at	CMTM3	blue	700.655	0	0	0	2	0	1	8	0	0	3	0	0
Bt.10479.3.S1_at	CMTM3	blue	706.079	0	0	0	2	0	1	9	0	0	3	0	0
Bt.1048.1.S1_at	BORA	blue	455.075	1	0	0	2	0	3	7	0	0	3	0	0
Bt.10529.2.S1_a_at	TMEM138	blue	439.187	2	0	0	2	0	0	7	0	0	3	0	1
Bt.10542.1.S1_at	GTF2I	blue	939.941	0	0	0	2	0	0	8	1	0	3	0	2
Bt.1055.1.S1_at	HS6ST1	blue	322.382	0	0	0	2	0	1	6	1	1	3	0	1
Bt.10557.1.S1_at	TMEM243	blue	293.921	3	0	0	2	0	0	6	0	0	3	0	1
Bt.10565.1.A1_at	SYNE1	blue	984.486	0	0	0	2	0	0	8	0	0	3	0	1
Bt.10579.1.S1_at	IRF2BP2	blue	472.84	0	0	0	2	0	0	6	1	1	3	0	2
Bt.10587.1.S1_at	MAN1C1	blue	680.014	0	0	1	2	0	0	8	1	0	3	0	3
Bt.10600.1.S1_at	RCBTB2	blue	351.488	1	1	0	2	0	0	4	0	0	3	0	3
Bt.10608.2.S1_a_at	COA1	blue	679.433	0	0	0	2	0	2	8	0	0	3	0	1
Bt.10609.2.A1_at	CYP20A1	blue	468.494	1	1	0	2	0	1	8	0	1	3	0	0
Bt.10610.1.S1_at	RHNO1	blue	514.851	3	1	0	2	0	3	9	0	0	3	0	0
Bt.10615.1.S1_at	PHACTR4	blue	899.535	0	0	0	2	0	0	9	1	0	3	0	3
Bt.10620.1.S1_at	DOCK1	blue	921.617	1	0	0	2	0	0	8	0	0	3	0	3
Bt.1065.1.S1_at	CPT2	blue	895.046	1	0	0	2	0	0	7	1	1	3	0	1
Bt.10683.1.S1_at	TCEA2	blue	157.356	0	0	0	2	0	0	6	3	0	3	0	2
Bt.10688.1.S1_at	TSKU	blue	963.887	0	1	0	2	0	0	8	0	0	3	0	2
Bt.1069.1.A1_at	PTPRR	blue	659.137	0	0	0	2	0	0	7	1	1	3	0	2
Bt.10704.1.S1_at	LPPR2	blue	1106.06	0	0	0	0	0	0	11	0	1	0	0	1
Bt.10716.1.S1_at	HAUS5	blue	245.132	1	0	0	2	0	0	3	0	0	3	0	3
Bt.10716.2.S1_at	HAUS5	blue	222.639	1	0	0	2	0	0	4	0	0	3	0	2
Bt.10722.1.S1_at	LOC100295263	blue	740.78	0	0	0	2	0	0	9	1	0	3	0	3
Bt.10723.1.S1_at	RNF13	blue	615.711	3	1	0	2	0	0	6	0	0	3	0	2
Bt.10730.1.S1_at	LIMA1	blue	399.473	0	0	0	2	0	1	7	1	1	3	0	1
Bt.1076.1.S1_at	ARSA	blue	699.068	0	0	0	2	0	0	8	0	0	3	0	0
Bt.1078.1.A1_at	ESRP2	blue	634.683	0	1	1	2	0	0	11	0	0	3	0	1
Bt.1078.2.S1_at	NFATC3	blue	222.972	1	0	0	2	0	0	6	0	0	3	0	0
Bt.10811.1.S1_at	MAPRE3	blue	789.97	1	0	0	2	0	0	8	0	0	3	0	2
Bt.10852.1.S1_at	DDB2	blue	859.398	1	0	0	2	0	0	9	0	0	3	0	1
Bt.10852.3.S1_at	DDB2	blue	337.293	1	2	0	2	0	0	6	0	0	3	0	1
Bt.10856.1.S1_at	DIS3L	blue	870.809	0	0	0	2	0	0	6	0	0	3	0	2
Bt.1086.1.S1_at	EXOC7	blue	746.883	2	0	0	2	0	0	7	0	0	3	0	3
Bt.10869.1.S1_at	DIAPH1	blue	694.477	1	0	0	2	0	2	9	0	0	3	0	0
Bt.10874.1.S1_at	MRI1	blue	428.017	0	1	0	2	0	2	7	0	0	3	0	0
Bt.10878.1.S1_at	HPS1	blue	477.892	1	1	0	2	0	1	7	0	1	3	0	0
Bt.10878.2.S1_a_at	HPS1	blue	313.997	0	0	0	2	0	1	6	0	0	3	0	0
Bt.1088.1.S1_a_at	GIMAP7	blue	626.134	0	0	0	2	0	1	7	0	0	3	0	0
Bt.10898.1.S1_at	SERINC2	blue	1096.33	1	0	0	2	0	0	7	0	0	3	0	1
Bt.10900.1.S1_at	NO66	blue	670.588	0	0	0	2	0	0	8	0	0	3	0	1
Bt.10901.1.A1_at	PEX5	blue	348.499	1	0	0	2	0	0	6	0	0	3	0	1
Bt.10919.1.S1_at	ZDHHC13	blue	455.42	0	0	1	2	0	0	6	1	0	3	0	2
Bt.10925.1.S1_at	MSRB2	blue	925.389	0	0	0	2	0	0	8	1	0	3	0	3
Bt.10930.1.S1_at	UNKL	blue	748.091	0	1	1	2	0	0	12	0	0	3	0	3
Bt.1094.1.S1_at	NIPSNAP1	blue	904.201	0	0	0	2	0	1	7	1	0	3	0	1
Bt.10951.1.S1_at	CCDC51	blue	322.513	1	0	0	2	0	3	6	1	1	3	0	0
Bt.10956.2.S1_at	C23H6orf89	blue	832.864	1	0	0	2	0	0	9	1	0	3	0	2
Bt.10965.1.S1_at	MSRB3	blue	594.382	1	0	0	2	0	0	8	1	1	3	0	3
Bt.10967.1.S1_at	CRTAP	blue	1005.61	0	0	0	2	0	0	8	0	0	3	0	3
Bt.10969.1.S1_at	ARL6IP1	blue	741.135	1	0	0	2	0	1	9	0	0	3	0	2
Bt.10990.1.S1_at	SPRYD4	blue	683.359	0	0	0	2	0	0	6	0	0	3	0	1
Bt.10995.1.S1_at	BBS2	blue	765.747	1	0	0	2	0	0	8	0	0	3	0	1
Bt.10998.1.S1_at	VTN	blue	453.208	1	0	0	2	0	1	9	0	0	3	0	0
Bt.11005.1.S1_at	SH3BP5L	blue	259.147	1	0	0	2	0	0	5	1	0	3	0	0
Bt.11015.1.S1_at	LOC539015	blue	747.21	2	0	0	2	0	0	8	0	0	3	0	0
Bt.11017.1.S1_at	SYNE2	blue	881.641	0	0	0	2	0	0	7	0	0	3	0	3
Bt.11019.1.S1_at	FBXO40	blue	293.542	1	0	0	2	0	0	5	0	0	3	0	1
Bt.11025.1.A1_at	CAT	blue	533.124	1	0	0	2	0	0	6	0	0	3	0	2
Bt.11029.1.S1_at	CCDC8	blue	638.988	0	2	1	2	0	0	10	0	0	3	0	3
Bt.11030.1.S1_at	OAF	blue	428.79	2	0	0	2	0	1	6	0	0	3	0	1
Bt.11032.1.S1_at	EPB49	blue	608.991	0	0	0	2	0	0	10	0	0	3	0	1
Bt.11032.2.S1_at	EPB49	blue	630.787	0	0	0	2	0	1	9	0	0	3	0	1
Bt.11033.1.S1_at	MUM1	blue	370.897	1	0	0	2	0	0	5	1	0	3	0	0
Bt.11034.1.S1_at	MID1IP1	blue	606.045	2	0	1	2	0	0	7	2	0	3	1	2
Bt.11038.1.S1_at	TULP4	blue	661.332	0	0	0	2	0	1	7	0	1	3	1	2
Bt.11041.2.A1_at	IKZF5	blue	162.496	1	0	1	2	0	0	4	1	0	3	1	2
Bt.11042.2.S1_at	MED13	blue	158.54	2	1	1	2	0	0	3	0	0	3	1	2
Bt.11050.1.S1_at	FBXW12	blue	731.187	2	0	1	2	0	0	8	0	0	3	1	0
Bt.11055.1.S1_at	SDPR	blue	686.452	0	0	1	2	0	0	8	0	0	3	1	2
Bt.11056.1.S1_at	LRP2BP	blue	1010.05	0	0	1	2	0	1	8	0	0	3	1	1
Bt.11069.1.S1_at	ADCY6	blue	980.781	0	0	1	2	0	0	10	0	0	3	1	2
Bt.11069.2.S1_at	ADCY6	blue	784.734	0	1	0	2	0	0	7	0	1	3	1	1
Bt.11071.1.S1_at	LZTS2	blue	449.111	0	0	1	2	0	1	9	1	0	3	1	1
Bt.11076.1.S1_at	TMEM234	blue	775.704	2	0	1	2	0	0	7	0	0	3	1	1
Bt.11085.1.S1_at	BSDC1	blue	684.282	1	0	1	2	0	0	5	2	1	3	1	1
Bt.1111.1.S1_at	MFSD1	blue	544.399	1	1	1	2	0	0	5	0	0	3	1	1
Bt.11126.1.S1_at	LCAT	blue	906.438	2	0	1	2	0	0	7	0	0	3	1	1
Bt.11126.2.A1_at	LCAT	blue	705.734	1	0	0	1	0	1	9	0	0	3	2	1
Bt.11126.3.S1_a_at	LCAT	blue	885.593	2	0	0	2	0	0	7	0	1	3	1	1
Bt.11140.1.S1_at	TCF7L1	blue	782.584	0	0	0	2	0	0	9	0	1	3	1	2
Bt.1115.1.S1_at	PDE3B	blue	648.894	1	0	0	2	0	0	7	1	1	3	1	2
Bt.11154.1.S1_at	CCNY	blue	654.401	1	1	1	2	0	0	8	0	0	3	1	2
Bt.11167.1.S1_at	GLRX5	blue	1222.25	0	1	0	2	0	0	8	0	1	3	1	1
Bt.11174.3.S1_at	KIR2DS1	blue	479.516	0	0	1	2	0	2	9	0	0	3	1	0
Bt.11176.1.S1_at	TMEM14A	blue	517.815	3	0	0	2	0	0	6	0	1	3	1	2
Bt.11177.1.S1_at	SORT1	blue	762.535	2	1	0	2	0	0	7	0	1	3	1	2
Bt.11179.1.S1_at	ITFG3	blue	706.474	2	0	0	2	0	1	7	0	1	3	1	1
Bt.11188.1.S1_at	SCP2	blue	782.466	1	0	1	2	0	0	9	0	0	3	1	3
Bt.11194.1.S1_at	DHRS4	blue	753.819	1	0	1	2	0	2	8	0	0	3	1	1
Bt.11196.1.S1_at	HINT2	blue	1024.02	0	0	0	2	0	0	9	0	1	3	1	2
Bt.11199.1.S1_at	MYOZ1	blue	590	0	0	1	2	0	0	8	1	0	3	1	1
Bt.11211.1.S1_at	SLC5A1	blue	1135.07	0	0	1	2	0	0	7	1	0	3	1	1
Bt.11221.1.S1_at	GYPC	blue	460.671	0	1	1	2	0	2	7	0	0	3	1	1
Bt.11224.1.S1_at	SCARB2	blue	697.986	0	0	1	2	0	1	9	0	0	3	1	2
Bt.11226.1.S1_at	SREBF2	blue	1033.77	0	0	0	2	0	1	8	0	1	3	1	1
Bt.11228.1.S1_a_at	CLN3	blue	187.114	1	1	0	2	0	2	4	0	1	3	1	0
Bt.11228.3.S1_a_at	CLN3	blue	285.913	0	2	1	2	0	0	4	0	0	3	1	0
Bt.11239.1.S1_at	SPG7	blue	1159.31	0	0	0	0	0	0	10	1	1	0	0	1
Bt.11239.2.S1_at	SPG7	blue	954.196	0	0	0	2	0	2	7	0	1	3	1	1
Bt.11239.3.S1_at	SPG7	blue	886.704	0	0	2	2	0	0	6	2	0	3	1	1
Bt.11240.1.A1_at	TET2	blue	401.657	0	0	0	2	0	1	8	3	1	3	1	1
Bt.11240.2.S1_at	TET2	blue	290.006	0	1	0	2	0	2	5	0	1	3	1	1
Bt.11243.1.S1_at	EPN2	blue	498.05	0	2	2	2	0	0	6	0	0	3	1	1
Bt.11244.1.S1_at	ACD	blue	253.217	1	1	1	2	0	2	5	0	0	3	1	0
Bt.1125.1.S1_at	CTNNB1	blue	574.405	0	0	0	2	0	0	5	2	2	3	1	2
Bt.11257.1.S1_at	TERF2	blue	163.173	2	4	2	2	0	0	3	0	0	3	1	0
Bt.11258.2.A1_a_at	RNF31	blue	245.565	3	1	1	2	0	0	5	1	0	3	1	0
Bt.11262.1.S1_at	PEG3	blue	372.721	1	0	0	2	0	1	6	1	1	3	1	0
Bt.11262.2.S1_at	PEG3	blue	412.005	0	2	1	2	0	1	6	0	1	3	1	0
Bt.11263.2.S1_at	LOC532875	blue	379.372	1	0	2	2	0	0	5	2	0	3	1	1
Bt.11264.1.S1_at	IP6K2	blue	317.714	3	0	0	2	0	0	6	0	1	3	1	1
Bt.11266.1.S1_a_at	EPS15L1	blue	1161.12	0	0	0	0	0	0	10	1	1	0	0	1
Bt.11266.2.S1_a_at	EPS15L1	blue	778.958	0	1	1	2	0	0	8	0	0	3	1	1
Bt.11268.1.S1_at	CBY1	blue	269.615	1	1	0	2	0	1	5	0	1	3	1	0
Bt.11280.1.S1_at	BANP	blue	116.618	2	4	2	2	0	0	4	1	0	3	1	0
Bt.11301.1.S1_at	ABLIM3	blue	848.906	0	0	0	2	0	0	7	1	1	3	1	1
Bt.11301.2.S1_at	ABLIM3	blue	379.372	1	2	1	2	0	0	5	0	1	3	1	1
Bt.11314.1.S1_at	PRKDC	blue	245.394	2	0	0	2	0	3	6	1	1	3	1	0
Bt.11329.1.S1_at	VPS11	blue	462.329	1	1	0	2	0	0	5	0	1	3	1	0
Bt.11333.2.S1_at	RXRG	blue	437.751	1	0	1	2	0	2	7	0	0	3	1	1
Bt.11333.3.A1_a_at	RXRG	blue	765.675	0	0	1	2	0	1	9	0	0	3	1	0
Bt.11349.1.A1_at	LOC505766	blue	137.561	1	5	2	2	0	3	4	0	0	3	1	0
Bt.1135.1.A1_at	MPP5	blue	727.724	1	1	1	2	0	0	7	0	0	3	1	3
Bt.11363.1.S1_at	INPP5A	blue	712.913	1	1	1	2	0	0	8	0	0	3	1	3
Bt.11370.1.A1_at	TP53I13	blue	659.57	0	0	1	2	0	0	7	1	0	3	1	3
Bt.11389.1.S1_a_at	CCNI	blue	714.979	0	0	1	2	0	0	8	0	0	3	1	2
Bt.11389.1.S1_at	CCNI	blue	803.396	0	0	0	2	0	0	7	1	1	3	1	2
Bt.11389.2.S1_at	NEURL	blue	694.505	0	2	1	2	0	0	6	0	1	3	1	1
Bt.11395.1.A1_at	MKRN1	blue	177.063	2	0	0	2	0	0	3	2	2	3	1	2
Bt.1140.1.S1_at	NME3	blue	1026.11	0	0	0	2	0	0	9	0	1	3	1	2
Bt.11406.1.A1_at	ZNF688	blue	423.777	0	1	0	2	0	1	7	0	1	3	1	1
Bt.11406.2.S1_at	ZNF688	blue	358.474	0	0	1	2	0	1	5	2	1	3	1	1
Bt.11417.2.S1_at	LOC100849568	blue	933.788	0	1	0	2	0	0	8	0	1	3	1	1
Bt.11420.1.A1_at	P4HA3	blue	327.478	0	2	2	2	0	0	6	0	0	3	1	1
Bt.11430.1.S1_at	RAB14	blue	705.788	2	0	0	2	0	0	6	0	1	3	1	2
Bt.11433.1.A1_at	MIA3	blue	729.689	1	1	0	2	0	0	6	0	1	3	1	1
Bt.11436.1.A1_at	SHANK3	blue	664.841	0	1	1	2	0	0	8	0	0	3	1	1
Bt.11446.1.A1_at	LDB2	blue	770.866	0	1	1	2	0	0	7	0	0	3	1	2
Bt.1145.1.S1_at	C3H1orf123	blue	225.055	3	0	0	2	0	0	6	0	1	3	1	2
Bt.11465.1.S1_at	HMGCR	blue	940.978	1	0	1	2	0	0	9	1	0	3	1	1
Bt.11477.1.A1_at	METTL22	blue	354.216	1	1	1	2	0	0	5	0	0	3	1	2
Bt.11482.1.S1_at	NKIRAS1	blue	447.211	0	1	1	2	0	1	8	0	1	3	1	0
Bt.11492.1.A1_at	MGEA5	blue	530.36	1	0	0	2	0	0	8	2	1	3	1	2
Bt.11493.1.S1_at	BCAP31	blue	815.656	0	0	0	2	0	2	10	0	1	3	1	1
Bt.11497.1.A1_at	VRK1	blue	440.756	2	0	1	2	0	3	7	0	0	3	1	0
Bt.11502.1.A1_at	DNAJC18	blue	619.764	1	0	0	1	0	1	7	0	0	3	2	2
Bt.11521.2.A1_a_at	PLAC9	blue	320.212	0	0	0	2	0	0	6	1	1	3	1	2
Bt.11524.1.A1_at	ATP9B	blue	953.38	1	0	0	2	0	0	8	0	1	3	1	3
Bt.11530.1.A1_at	CMIP	blue	571.675	1	0	1	2	0	1	8	0	0	3	1	2
Bt.11546.1.S1_at	MAPKBP1	blue	894.17	0	1	0	2	0	1	7	0	1	3	1	0
Bt.1157.1.S1_at	MGST3	blue	1209.42	0	0	0	0	0	0	10	1	1	0	0	1
Bt.11574.1.A1_at	SERPINC1	blue	357	2	0	0	2	0	1	5	1	1	3	1	0
Bt.11576.1.S1_at	SAT2	blue	692.267	0	0	0	2	0	0	10	1	1	3	1	1
Bt.11589.1.A1_at	SERPIND1	blue	852.401	0	1	1	2	0	0	8	0	0	3	1	0
Bt.11593.1.S1_at	KIAA0232	blue	802.672	1	0	0	2	0	0	9	1	1	3	1	2
Bt.11601.1.A1_at	RWDD2B	blue	183.191	1	2	1	2	0	0	3	0	1	3	1	1
Bt.11616.1.A1_at	ALDH3A2	blue	837.826	0	0	1	2	0	0	7	1	0	3	1	1
Bt.1165.1.S1_at	ADCY7	blue	587.254	1	1	0	2	0	1	6	0	1	3	1	1
Bt.11656.1.S1_at	CGN	blue	960.677	0	0	1	2	0	0	10	0	0	3	1	2
Bt.11659.2.A1_at	MRP63	blue	323.218	0	0	1	2	0	0	5	1	0	3	1	1
Bt.11660.1.A1_at	NKD2	blue	913.83	0	0	0	2	0	0	7	1	1	3	1	2
Bt.11666.1.S1_at	SCAP	blue	613.531	2	1	1	2	0	2	6	0	0	3	1	1
Bt.11667.1.A1_at	ARL2BP	blue	195.133	3	0	1	2	0	0	4	1	0	3	1	1
Bt.11681.1.A1_at	B3GALT4	blue	1160.88	0	0	0	0	0	0	10	1	1	0	0	1
Bt.1171.1.S1_at	SMTNL2	blue	681.703	1	0	1	2	0	0	6	2	1	3	1	0
Bt.11717.1.S1_s_at	PCBD2	blue	343.023	0	0	0	2	0	2	6	1	1	3	1	0
Bt.11731.1.S1_at	TAF7	blue	366.071	1	0	0	2	0	0	5	3	1	3	1	2
Bt.11739.1.S1_a_at	STAP2	blue	675.171	2	0	1	2	0	0	8	0	0	3	1	2
Bt.11739.2.A1_a_at	STAP2	blue	649.973	2	0	1	2	0	1	8	0	0	3	1	1
Bt.1174.1.S1_at	MBNL2	blue	436.863	1	0	2	2	0	0	5	2	0	3	1	1
Bt.1174.2.A1_at	MBNL2	blue	535.388	0	0	1	2	0	0	6	2	1	3	1	1
Bt.11751.1.A1_at	KLHL23	blue	513.413	1	0	0	2	0	0	6	0	1	3	1	3
Bt.11763.1.S1_at	LOC100848357	blue	631.082	0	2	1	2	0	0	7	0	0	3	1	2
Bt.11763.2.S1_at	LOC100848357	blue	269.154	2	1	1	2	0	0	5	0	0	3	1	1
Bt.11770.1.S1_a_at	SLC25A20	blue	1003.62	0	1	0	2	0	0	7	0	1	3	1	1
Bt.11770.1.S1_at	SLC25A20	blue	873.777	0	1	0	2	0	1	7	0	1	3	1	1
Bt.11772.1.A1_at	C18H16orf87	blue	1002.69	0	0	1	2	0	0	8	0	0	3	1	3
Bt.11772.2.S1_at	C18H16orf87	blue	1048.06	0	0	0	2	0	0	9	0	1	3	1	2
Bt.11798.1.S1_at	RPE	blue	524.889	1	0	0	2	0	0	5	1	1	3	1	3
Bt.11798.2.S1_at	RPE	blue	147.536	0	2	1	2	0	0	3	0	1	3	1	1
Bt.11804.1.S1_at	ABCC10	blue	242.91	1	2	1	2	0	1	5	0	1	3	1	0
Bt.11808.1.S1_at	MOSPD1	blue	787.191	0	0	1	2	0	0	11	0	0	3	1	3
Bt.11871.1.S1_at	CNR2	blue	308.205	0	0	0	2	0	1	7	1	1	3	1	1
Bt.11904.1.S1_at	ACSL6	blue	399.006	3	2	1	2	0	1	7	0	1	3	1	2
Bt.11907.1.A1_at	MCPH1	blue	656.384	1	0	0	2	0	1	7	1	1	3	1	0
Bt.11908.1.S1_at	FNDC3A	blue	455.993	0	1	1	2	0	1	9	0	0	3	1	1
Bt.11910.1.S1_at	DIRAS3	blue	623.402	0	0	0	2	0	0	8	0	1	3	1	2
Bt.11914.1.A1_at	NAA30	blue	244.744	3	4	1	2	0	0	5	0	0	3	1	2
Bt.11920.1.A1_at	LOC783452	blue	907.288	0	0	1	2	0	1	6	1	0	3	1	1
Bt.11936.1.S1_a_at	DUT	blue	640.918	0	0	1	2	0	3	9	0	0	3	1	0
Bt.11936.1.S1_at	DUT	blue	621.013	0	0	1	2	0	3	8	0	0	3	1	0
Bt.11937.1.S1_at	POMGNT1	blue	406.96	1	0	1	2	0	0	6	1	0	3	1	2
Bt.1194.1.S1_at	CANT1	blue	712.473	0	4	2	2	0	0	8	0	0	3	1	1
Bt.11941.1.A1_at	RALGPS1	blue	416.618	0	0	0	2	0	0	10	4	2	3	1	1
Bt.11942.1.S1_at	COL18A1	blue	799.429	0	0	1	2	0	0	10	1	0	3	1	3
Bt.11945.1.S1_a_at	SDR39U1	blue	829.305	1	0	0	2	0	2	8	0	1	3	1	1
Bt.11945.2.A1_at	SDR39U1	blue	779.405	0	1	0	2	0	0	9	2	1	3	1	1
Bt.11946.1.S1_at	DENND2A	blue	498.75	0	1	0	2	0	0	8	0	1	3	1	0
Bt.11955.1.S1_at	RAD23B	blue	750.265	2	0	0	2	0	0	8	1	1	3	1	2
Bt.11957.1.S1_at	AFTPH	blue	693.001	0	0	1	2	0	0	8	1	0	3	1	0
Bt.11993.1.S1_at	HSD17B11	blue	443.266	1	0	0	2	0	0	5	1	1	3	1	3
Bt.11998.1.S1_at	TMEM144	blue	677.123	0	0	0	2	0	0	7	1	1	3	1	2
Bt.12.1.S1_at	FABP1	blue	955.264	0	0	0	2	0	0	8	1	1	3	1	1
Bt.120.2.S1_at	ROCK1	blue	422.83	2	0	0	2	0	1	8	0	1	3	1	0
Bt.12001.3.A1_at	ARFGEF2	blue	863.58	0	0	1	2	0	0	8	0	0	3	1	2
Bt.1201.1.A1_at	FETUB	blue	435.563	0	1	0	2	0	1	8	0	1	3	1	0
Bt.12030.1.S1_at	ACTN4	blue	534.842	1	0	1	2	0	1	8	2	0	3	1	2
Bt.12048.1.S1_at	FAM213A	blue	912.391	0	1	1	2	0	0	8	0	0	3	1	2
Bt.12054.1.S1_at	YIPF1	blue	662.296	3	0	0	2	0	0	7	1	1	3	1	3
Bt.12054.2.S1_at	YIPF1	blue	820.466	1	0	1	2	0	0	9	0	0	3	1	2
Bt.12054.3.S1_at	YIPF1	blue	936.323	1	0	0	2	0	0	7	1	1	3	1	1
Bt.1207.1.S1_a_at	SLC16A13	blue	699.519	3	2	1	2	0	0	8	0	0	3	1	1
Bt.1207.1.S1_at	SLC16A13	blue	874.51	1	1	1	2	0	0	7	0	0	3	1	1
Bt.1207.2.S1_at	SLC16A13	blue	872.433	1	0	1	2	0	0	10	0	0	3	1	1
Bt.121.1.S1_at	FRZB	blue	831.812	0	1	1	2	0	0	8	0	0	3	1	2
Bt.12126.1.S1_at	PHKB	blue	958.778	1	0	1	2	0	0	8	0	0	3	1	2
Bt.1215.1.S1_at	SLC43A1	blue	929.174	0	0	1	2	0	1	7	1	0	3	1	0
Bt.12151.2.S1_a_at	RNF26	blue	687.474	0	1	1	2	0	2	9	0	0	3	1	1
Bt.12167.1.S1_at	UBAC2	blue	501.75	1	0	0	2	0	2	8	0	1	3	1	0
Bt.12211.1.S1_at	ECI2	blue	1036.21	1	0	1	2	0	0	8	1	0	3	1	1
Bt.12255.1.A1_at	CYP2C19	blue	657.894	0	1	0	2	0	0	7	0	1	3	1	1
Bt.12255.1.S1_at	CYP2C19	blue	501.179	1	0	0	2	0	0	9	1	1	3	1	0
Bt.12257.1.S1_at	CASD1	blue	520.435	0	0	0	2	0	0	7	1	1	3	1	2
Bt.1227.1.S1_at	LOC788761	blue	376.624	3	1	1	2	0	0	5	0	0	3	1	0
Bt.12283.1.A1_at	DIRAS3	blue	844.21	0	0	1	2	0	0	11	0	0	3	1	1
Bt.1229.1.S1_at	APOA1	blue	476.429	1	0	0	2	0	1	7	1	1	3	1	1
Bt.12290.1.S1_at	PSIP1	blue	625.063	1	0	0	2	0	1	7	1	1	3	1	1
Bt.12295.1.S1_at	PDPN	blue	174.814	3	1	0	2	0	1	3	0	1	3	1	1
Bt.12296.1.S1_at	ATRN	blue	587.995	1	0	1	2	0	1	7	1	0	3	1	1
Bt.12301.1.S1_at	PTGER2	blue	125.392	3	1	0	2	0	1	3	0	1	3	1	0
Bt.12303.1.S1_at	PAM	blue	189.11	1	0	0	2	0	1	5	1	1	3	1	0
Bt.12310.1.S1_at	TMEM63A	blue	805.089	1	0	1	2	0	0	7	1	0	3	1	1
Bt.12310.2.S1_a_at	TMEM63A	blue	569.272	1	2	2	2	0	0	5	0	0	3	1	1
Bt.12322.1.S1_at	AHCY	blue	407.463	3	0	0	2	0	3	6	1	1	3	1	0
Bt.12327.1.S1_at	TXNIP	blue	564.692	2	0	0	1	0	0	6	0	0	3	2	2
Bt.12332.1.A1_at	ZNF354A	blue	458.174	2	1	0	2	0	0	5	0	1	3	1	1
Bt.12342.1.S1_at	EXOC4	blue	1090.13	0	1	0	2	0	0	8	0	1	3	1	0
Bt.12345.1.S1_at	MACF1	blue	561.31	1	0	1	2	0	1	6	1	0	3	1	2
Bt.12356.1.S1_at	CUEDC1	blue	553.45	0	0	2	1	1	0	7	2	1	3	1	2
Bt.1236.1.S1_at	OAZ2	blue	577.614	0	3	2	1	1	2	8	0	2	3	1	0
Bt.12361.1.S1_at	PLEKHH3	blue	519.52	0	1	0	1	1	1	11	1	1	3	1	1
Bt.12367.1.S1_at	PYGO2	blue	323.335	0	3	2	1	1	1	5	0	0	3	1	1
Bt.1237.1.S1_at	AKAP9	blue	794.137	0	0	2	1	1	0	8	3	2	3	1	2
Bt.12370.1.S1_at	MLF2	blue	822.662	0	0	2	1	1	2	6	2	1	3	1	1
Bt.12371.1.S1_at	AAMDC	blue	810.053	0	0	0	1	1	0	8	2	0	3	1	2
Bt.12396.1.S1_at	SGSH	blue	515.812	2	0	0	1	1	1	9	2	1	3	1	2
Bt.1240.1.S1_at	DNASE2	blue	496.556	1	3	2	1	1	2	7	0	2	3	1	0
Bt.12403.1.S1_at	RHPN2	blue	719.295	0	2	1	1	1	0	9	0	0	3	1	2
Bt.12406.1.S1_at	TTLL12	blue	596.181	1	0	0	1	1	2	7	1	0	3	1	1
Bt.12410.1.S1_a_at	CAMK2G	blue	641.094	1	0	2	1	1	0	7	1	1	3	1	0
Bt.12411.1.S2_at	LMNA	blue	238.929	0	2	2	1	1	0	4	0	0	3	1	0
Bt.12417.1.S1_at	PHF17	blue	249.293	1	0	0	1	1	0	7	2	1	3	1	3
Bt.12421.1.S1_at	ABHD14B	blue	906.485	0	0	0	1	1	0	10	1	0	3	1	1
Bt.12423.1.S1_at	ESYT2	blue	733.808	0	0	1	1	1	0	7	2	0	3	1	2
Bt.12425.1.S1_at	ETNK2	blue	1177.64	0	0	1	0	1	0	8	3	2	1	1	1
Bt.12425.2.S1_at	ETNK2	blue	730.089	1	0	0	1	1	1	8	0	0	3	1	1
Bt.12426.1.S1_at	CARKD	blue	889.036	1	0	2	1	1	0	7	2	1	3	1	1
Bt.12429.1.S1_at	EDF1	blue	656.828	1	0	0	1	1	2	7	0	0	3	1	1
Bt.12430.1.S1_at	HAUS4	blue	596.193	2	0	0	1	1	2	7	1	0	3	1	1
Bt.12434.1.S1_at	S100A16	blue	1035.59	0	0	2	1	1	0	8	3	2	3	1	2
Bt.12444.1.A1_a_at	TEX261	blue	1002.34	0	0	0	1	1	0	11	0	0	3	1	1
Bt.12444.1.A1_at	TEX261	blue	881.188	1	0	0	1	1	0	10	0	0	3	1	3
Bt.12444.2.S1_at	TEX261	blue	984.894	0	2	0	1	1	0	10	0	1	3	1	1
Bt.12465.1.A1_at	RRM1	blue	593.433	2	0	0	1	1	2	7	0	0	3	1	0
Bt.12477.2.S1_at	TPM2	blue	271.624	0	4	1	1	1	0	6	0	3	3	1	1
Bt.12486.1.A1_at	USP22	blue	492.025	2	0	1	1	1	0	6	2	0	3	1	1
Bt.12503.1.A1_at	CA13	blue	1000.41	0	2	2	1	1	0	8	0	1	3	1	1
Bt.12505.1.S1_at	SPTAN1	blue	672.221	0	4	1	1	1	1	6	0	3	3	1	0
Bt.12508.1.S1_at	DCTPP1	blue	685.112	1	3	2	1	1	2	6	0	2	3	1	1
Bt.12510.3.S1_at	MEG3	blue	316.448	1	4	1	1	1	0	5	0	3	3	1	1
Bt.12519.1.S1_at	FMO3	blue	445.704	0	2	2	1	1	0	8	0	1	3	1	1
Bt.1252.1.S1_at	LOC100847751	blue	792.517	0	0	0	1	1	0	9	2	0	3	1	3
Bt.12520.1.S1_at	SLCO1B3	blue	951.473	1	2	2	1	1	0	7	0	1	3	1	1
Bt.12557.1.S1_at	EXOSC9	blue	211.184	2	2	2	1	1	2	5	0	1	3	1	0
Bt.12559.1.S1_at	ACLY	blue	394.648	3	2	0	1	1	0	6	0	0	3	1	0
Bt.12561.2.S1_at	LOC100848213	blue	697.641	0	0	0	1	1	0	11	0	0	3	1	1
Bt.12562.1.S1_at	CAPN5	blue	1041.24	0	0	0	1	1	0	10	0	0	3	1	2
Bt.12565.1.S1_at	SLC31A2	blue	158.986	0	2	1	1	1	1	7	0	1	3	1	1
Bt.12576.3.S1_a_at	TYMS	blue	566.081	2	0	0	1	1	3	9	0	0	3	1	0
Bt.12578.1.A1_at	ORC5	blue	422.523	3	2	0	1	1	1	6	0	1	3	1	1
Bt.12580.1.S1_at	AARSD1	blue	429.557	2	0	2	1	1	0	6	3	2	3	1	2
Bt.12599.1.S1_at	COL7A1	blue	268.012	2	4	1	1	1	0	4	0	3	3	1	1
Bt.126.1.S2_at	KCNJ2	blue	874.657	2	2	2	1	1	0	8	0	2	3	1	1
Bt.12603.1.S1_at	ARHGAP29	blue	474.101	1	0	2	1	1	0	6	2	1	3	1	2
Bt.12606.1.S1_a_at	MBP	blue	210.058	3	3	2	1	1	0	5	0	2	3	1	2
Bt.1261.2.S1_a_at	TRPM4	blue	1055.71	0	2	2	1	1	0	9	0	1	3	1	0
Bt.12634.1.A1_at	LURAP1L	blue	131.12	2	2	0	1	1	0	4	0	1	3	1	1
Bt.12639.1.S1_at	RALA	blue	707.996	2	2	2	1	1	0	7	0	2	3	1	2
Bt.12640.1.S1_at	ACSS2	blue	820.664	0	0	0	1	1	0	9	2	1	3	1	1
Bt.12641.1.S1_at	PLVAP	blue	580.875	1	0	2	1	1	1	7	2	1	3	1	0
Bt.12641.2.S1_at	PLVAP	blue	588.696	0	0	2	1	1	1	8	2	1	3	1	0
Bt.12647.1.S1_at	MED25	blue	541.322	1	0	2	1	1	2	7	2	2	3	1	1
Bt.12661.1.A1_at	MCCC1	blue	721.097	1	0	2	1	1	0	7	1	1	3	1	0
Bt.12661.2.S1_at	MCCC1	blue	829.174	1	3	1	1	1	0	6	0	3	3	1	1
Bt.12663.1.S1_at	KRT19	blue	369.814	2	2	2	1	1	1	5	0	1	3	1	1
Bt.12664.1.A1_at	ZMYM5	blue	571.385	1	1	2	1	1	0	6	0	2	3	1	3
Bt.1268.1.A1_at	SETD7	blue	321.2	3	3	1	1	1	1	9	0	0	3	1	2
Bt.12685.1.S1_at	MYH11	blue	538.831	0	3	2	1	1	1	7	0	2	3	1	2
Bt.12688.1.A1_at	PRICKLE1	blue	902.197	0	0	0	1	1	0	10	0	0	3	1	2
Bt.12688.2.A1_at	PRICKLE1	blue	163.748	0	4	1	1	1	0	6	0	3	3	1	1
Bt.12689.1.A1_at	VIPR1	blue	669.873	1	0	0	1	1	2	8	0	0	3	1	1
Bt.12692.1.A1_at	KCTD20	blue	469.653	1	0	2	1	1	1	7	1	2	3	1	0
Bt.12699.1.S1_at	PTPRU	blue	331.419	1	0	2	1	1	0	8	3	2	3	1	1
Bt.12712.2.S1_at	ETS1	blue	181.63	1	0	1	1	1	1	6	2	0	3	1	0
Bt.12712.3.S1_at	ETS1	blue	212.512	0	0	1	1	1	1	5	2	0	3	1	0
Bt.12715.1.S1_at	SCARA5	blue	468.007	0	1	1	1	1	0	6	0	3	3	1	1
Bt.1272.1.S1_at	B3GNT3	blue	387.531	0	2	0	1	1	2	10	0	1	3	1	0
Bt.12736.1.A1_at	PKLR	blue	902.701	0	1	2	1	1	1	8	0	2	3	1	1
Bt.12738.1.S1_at	APMAP	blue	938.744	0	2	1	1	1	0	10	0	0	3	1	1
Bt.12739.1.S1_at	2016-03-02	blue	554.979	1	4	1	1	1	0	6	0	3	3	1	0
Bt.12743.1.A1_at	ABCD4	blue	746.227	0	2	2	1	1	0	8	0	1	3	1	1
Bt.12744.1.S1_at	ATP2C2	blue	880.564	0	2	2	1	1	0	10	0	2	3	1	1
Bt.12745.2.A1_at	ANTXR2	blue	170.752	1	0	1	1	1	1	5	4	3	3	1	0
Bt.12765.1.S1_at	RDH10	blue	382.696	0	3	1	1	1	0	7	0	3	3	1	1
Bt.12768.1.S1_at	PCK1	blue	1051.85	0	2	1	1	1	0	8	0	0	3	1	1
Bt.12769.1.S1_at	PCK2	blue	567.772	2	0	0	1	1	2	7	2	2	3	1	1
Bt.12774.1.S1_at	SLC2A5	blue	859.23	0	0	1	1	1	0	6	4	3	3	1	1
Bt.1280.2.S1_a_at	SLC25A11	blue	813.369	1	0	2	1	1	2	8	2	2	3	1	0
Bt.12801.1.S1_at	ALOX15B	blue	141.943	3	4	1	1	1	0	3	0	3	3	1	1
Bt.12803.1.S1_at	PPARA	blue	445.421	2	0	1	1	1	0	5	3	3	3	1	1
Bt.12811.1.S1_a_at	UACA	blue	1033.2	0	0	0	1	1	0	9	0	0	3	1	3
Bt.12811.1.S1_at	UACA	blue	1037.28	0	3	2	1	1	0	8	0	2	3	1	2
Bt.12820.1.S1_at	PGRMC1	blue	687.579	1	0	1	1	1	0	8	2	0	3	1	3
Bt.12821.1.S1_at	TNKS1BP1	blue	856.831	0	0	1	1	1	0	6	1	3	3	1	1
Bt.12836.1.S1_at	PROC	blue	870.065	0	0	2	1	1	1	8	3	2	3	1	1
Bt.1284.1.S1_at	FLAD1	blue	600.4	1	0	2	1	1	2	6	3	2	3	1	1
Bt.12849.1.S1_at	SLCO2B1	blue	735.61	1	0	2	1	1	0	9	3	2	3	1	0
Bt.12849.2.S1_at	SLCO2B1	blue	694.172	0	2	2	1	1	1	10	0	2	3	1	0
Bt.1286.1.S1_a_at	RARRES2	blue	635.591	2	3	1	1	1	0	6	0	3	3	1	1
Bt.12862.1.S1_at	TSPYL5	blue	138.199	1	0	1	2	1	1	4	2	1	0	1	0
Bt.12864.1.S1_at	PHPT1	blue	824.141	0	4	1	2	1	2	6	0	3	0	1	1
Bt.12870.1.S1_at	MPP1	blue	756.893	1	1	0	2	1	0	8	0	1	0	1	0
Bt.12872.1.S1_at	BTBD3	blue	575.486	0	0	1	2	1	0	11	2	0	0	1	3
Bt.12874.1.S1_at	UROS	blue	1096.56	1	4	1	2	1	0	7	0	3	0	1	1
Bt.12876.1.S1_at	LIG1	blue	734.206	1	2	1	2	1	2	7	0	0	0	1	0
Bt.12876.3.S1_a_at	LIG1	blue	804.298	1	3	1	2	1	2	7	0	3	0	1	0
Bt.12889.1.S1_at	FBXW4	blue	702.538	1	0	2	2	1	0	8	1	1	0	1	1
Bt.12890.1.S1_at	UROC1	blue	1022.96	1	3	1	2	1	0	8	0	3	0	1	1
Bt.12896.1.S1_at	CALM2	blue	453.192	0	4	1	2	1	1	5	0	3	0	1	2
Bt.12907.2.S1_a_at	LOC512271	blue	760.482	0	1	1	2	1	1	8	3	3	0	1	0
Bt.12932.1.S1_s_at	FGFR3	blue	1005.07	0	0	2	2	1	0	10	2	1	0	1	1
Bt.12932.2.S1_at	FGFR3	blue	311.635	0	2	1	2	1	1	6	0	0	0	1	1
Bt.12946.1.S1_at	FAM73B	blue	298.89	0	3	1	2	1	1	7	0	0	0	1	1
Bt.12952.2.S1_a_at	DNASE1	blue	1007.67	1	3	1	2	1	0	8	0	3	0	1	1
Bt.12957.1.A1_a_at	TNRC6B	blue	637.345	0	3	2	2	1	0	10	0	2	0	1	2
Bt.12957.1.A1_at	TNRC6B	blue	747.832	0	0	2	2	1	0	8	2	1	0	1	3
Bt.12960.1.S1_at	LOC100847414	blue	719.877	0	0	1	2	1	0	7	5	3	0	1	1
Bt.12980.3.S1_a_at	CL43	blue	666.452	0	0	1	2	1	0	10	3	3	0	1	0
Bt.12984.1.S1_at	SLC38A3	blue	605.819	1	0	2	2	1	0	10	3	2	0	1	1
Bt.12989.1.S1_at	SEC14L2	blue	1029.67	0	0	1	2	1	0	7	5	3	0	1	1
Bt.1303.1.S1_at	TCF4	blue	269.73	1	2	1	2	1	2	7	0	0	0	1	0
Bt.13035.1.S1_at	HYAL3	blue	364.486	0	4	1	2	1	2	4	1	3	0	1	1
Bt.13039.1.A1_at	ITGB3	blue	513.156	0	2	1	2	1	1	6	3	3	0	1	1
Bt.13075.1.S1_at	HNF4A	blue	784.51	0	3	1	2	1	0	9	0	3	0	1	1
Bt.13076.1.S1_at	SLC2A2	blue	583.022	1	5	1	2	1	0	6	0	3	0	1	1
Bt.1308.1.S1_at	SDC3	blue	610.046	0	4	1	2	1	1	7	1	3	0	1	0
Bt.13081.1.S1_at	CYP1A1	blue	705.191	4	1	0	2	1	0	10	0	0	0	1	1
Bt.13084.1.S1_at	MET	blue	511.242	2	2	1	0	1	0	7	1	3	1	1	2
Bt.1309.1.A1_at	STK10	blue	672.22	0	0	2	0	1	1	8	1	2	1	1	2
Bt.1309.2.S1_at	STK10	blue	417.761	0	0	0	0	1	0	9	2	1	1	1	0
Bt.1310.1.S1_at	TMEM38A	blue	424.271	0	3	1	0	1	0	7	2	3	1	1	0
Bt.13111.1.S1_at	FGFR4	blue	641.314	1	3	2	0	1	0	11	0	2	1	1	1
Bt.13113.1.S1_at	GULO	blue	880.849	0	2	1	0	1	0	10	1	3	1	1	1
Bt.13114.1.S1_at	TTPA	blue	988.56	1	4	1	0	1	0	8	0	3	1	1	1
Bt.13127.1.S1_at	ANGPT1	blue	468.866	0	4	1	0	1	0	7	0	3	1	1	2
Bt.13128.1.S1_at	SDHB	blue	771.608	0	4	1	0	1	2	7	0	3	1	1	1
Bt.1313.1.S1_at	LOC514842	blue	748.594	1	1	1	0	1	0	7	0	3	1	1	0
Bt.1316.1.S1_at	GOT2	blue	610.837	2	0	2	0	1	2	7	3	2	1	1	1
Bt.1316.1.S2_at	GOT2	blue	765.554	1	1	2	0	1	2	8	2	2	1	1	1
Bt.13170.1.S1_at	SDHC	blue	699.852	0	0	1	0	1	2	7	4	3	1	1	1
Bt.1318.1.S1_at	LOC100847165	blue	729.716	0	0	1	0	1	0	10	4	3	1	1	0
Bt.1319.1.S1_at	ATF5	blue	822.616	1	4	1	0	1	0	9	0	3	1	1	0
Bt.13195.1.A1_at	CCDC14	blue	920.869	0	0	1	0	1	0	7	5	3	1	1	0
Bt.13211.2.S1_at	ESD	blue	832.917	2	0	2	0	1	0	8	3	2	1	1	2
Bt.13224.1.A1_at	CYP4V2	blue	547.483	0	0	0	0	1	0	6	2	2	1	1	3
Bt.13232.1.S1_a_at	MTMR9	blue	760.315	0	2	2	0	1	0	11	1	2	1	1	1
Bt.13232.2.S1_at	MTMR9	blue	954.952	0	4	1	0	1	0	9	0	3	1	1	1
Bt.1324.1.S1_at	CIZ1	blue	773.164	1	4	1	0	1	2	6	0	3	1	1	1
Bt.13241.1.S1_at	HECTD1	blue	588.813	0	3	1	0	1	0	7	0	0	1	1	1
Bt.13249.1.A1_at	SCD5	blue	892.716	0	0	2	0	1	0	10	3	2	1	1	3
Bt.1325.1.S1_at	FN3KRP	blue	904.61	1	0	0	0	1	0	9	2	1	1	1	1
Bt.1325.2.S1_a_at	FN3KRP	blue	970.939	0	0	2	0	1	2	9	3	2	1	1	1
Bt.13251.1.S1_at	MFNG	blue	420.1	2	0	2	0	1	2	8	1	2	1	1	0
Bt.13254.1.S1_at	LOC529423	blue	1173.65	0	0	0	2	0	0	7	0	0	3	0	1
Bt.13259.1.S1_at	PINK1	blue	1101.11	0	0	0	0	0	0	8	2	2	1	1	1
Bt.13265.1.A1_at	PLLP	blue	908.959	2	4	1	0	1	0	7	0	3	1	1	1
Bt.13265.2.S1_at	PLLP	blue	1104.98	0	0	0	0	0	0	11	0	1	0	0	1
Bt.13273.1.S1_at	SOCS2	blue	112.269	4	1	0	0	1	0	4	0	1	1	1	1
Bt.13287.1.S1_at	AGXT2L1	blue	1212.95	1	0	0	0	0	0	11	0	1	0	0	1
Bt.1329.1.S1_at	GNA11	blue	424.88	0	2	1	0	1	0	6	0	1	1	1	3
Bt.13306.1.S1_at	LOC100850718	blue	978.345	0	3	1	0	1	0	8	0	3	1	1	3
Bt.13306.2.S1_at	LOC100850718	blue	816.94	1	3	2	0	1	0	8	0	2	1	1	3
Bt.13310.1.S1_at	DIO1	blue	1162.94	0	2	1	2	0	0	7	0	1	3	1	0
Bt.13313.1.S1_at	NCOA1	blue	678.149	1	0	1	0	1	0	8	2	0	1	1	1
Bt.13313.2.S1_at	NCOA1	blue	664.288	1	1	1	0	1	0	6	0	3	1	1	2
Bt.13315.1.S1_at	ACSF2	blue	717.256	1	0	1	0	1	1	7	4	3	1	1	0
Bt.13321.1.S1_at	CSPP1	blue	761.54	1	1	1	0	1	0	6	0	3	1	1	3
Bt.13324.1.S1_a_at	IDH1	blue	828.292	1	3	1	0	1	0	9	0	3	1	1	1
Bt.13324.2.S1_a_at	IDH3B	blue	658.621	2	0	2	0	1	2	7	3	2	1	1	1
Bt.13324.4.S1_at	IDH1	blue	792.869	0	0	0	0	1	0	9	2	1	1	1	2
Bt.1333.1.S1_at	RYR1	blue	159.293	2	0	1	0	1	1	4	1	3	1	1	0
Bt.13330.1.S1_at	PDK4	blue	560.917	2	0	0	0	1	0	7	2	1	1	1	2
Bt.13330.2.A1_at	PDK4	blue	656.339	2	0	0	0	1	0	8	1	1	1	1	2
Bt.13335.1.S1_at	RBKS	blue	585.529	1	0	0	0	1	0	6	1	1	1	1	1
Bt.13341.1.S1_at	HDAC5	blue	885.373	1	0	2	0	1	0	8	1	2	1	1	2
Bt.13345.1.A1_at	USP54	blue	272.121	4	2	1	0	1	0	4	0	0	1	1	1
Bt.13352.1.S1_at	POLG	blue	821.85	2	3	2	0	1	2	8	0	2	1	1	1
Bt.13352.2.S1_at	FANCI	blue	430.316	0	0	1	0	1	3	7	4	3	1	1	0
Bt.13366.1.S1_at	DMTF1	blue	219.066	3	1	0	0	1	0	6	2	1	1	1	2
Bt.13375.1.S1_at	MAT1A	blue	1104.98	0	0	0	0	0	0	10	1	1	0	0	1
Bt.1338.1.A1_at	ZCCHC17	blue	481.917	1	0	0	0	1	0	7	2	1	1	1	1
Bt.13381.1.S1_at	CIDEC	blue	709.833	0	0	1	0	1	0	8	4	3	1	1	1
Bt.13384.1.S1_at	CD19	blue	223.295	0	0	0	0	1	3	6	1	1	1	1	0
Bt.13387.1.S1_at	CFI	blue	427.945	2	0	1	0	1	2	5	4	3	1	1	0
Bt.13390.1.A1_at	DECR1	blue	405.034	0	2	0	0	1	0	6	0	1	1	1	2
Bt.13390.2.S1_a_at	DECR1	blue	615.117	0	4	1	0	1	0	7	1	3	1	1	0
Bt.13411.1.S1_at	LRBA	blue	636.249	0	0	0	0	1	0	8	2	1	1	1	1
Bt.13414.1.S1_at	FMO5	blue	773.71	3	2	2	0	1	0	8	1	2	1	1	1
Bt.13414.2.S1_at	FMO5	blue	1017.79	0	0	1	0	1	0	8	2	0	4	1	1
Bt.13414.3.A1_at	FMO5	blue	697.971	1	0	0	0	1	0	10	1	2	1	1	1
Bt.13426.1.A1_at	ASB13	blue	768.699	1	0	2	0	1	0	10	3	2	1	1	1
Bt.13427.1.S1_at	SIMC1	blue	677.142	0	4	2	0	1	0	8	0	0	1	1	1
Bt.13428.1.S1_at	FBP1	blue	621.969	0	4	1	0	1	0	7	2	3	1	1	0
Bt.13428.2.S1_at	FBP1	blue	497.654	1	3	1	0	1	2	8	0	3	1	1	0
Bt.13436.1.S1_at	STX3	blue	291.169	0	5	1	0	1	0	5	0	3	1	1	3
Bt.13439.1.S1_at	ETFDH	blue	817.021	0	0	0	0	0	0	8	3	4	1	2	3
Bt.1344.1.S1_at	ACO1	blue	569.267	0	4	1	0	1	2	8	0	3	1	1	0
Bt.13440.2.S1_at	MARF1	blue	542.546	1	0	1	0	1	0	8	4	3	1	1	0
Bt.13440.3.S1_at	MARF1	blue	547.389	1	1	1	0	1	0	5	0	0	1	1	1
Bt.1347.1.S1_at	SEC16B	blue	781.038	0	0	2	0	1	0	9	3	2	1	1	1
Bt.13470.2.S1_at	LOC100847118	blue	419.284	0	5	1	0	1	0	7	0	3	1	1	1
Bt.13478.1.A1_at	LSM10	blue	593.197	1	1	0	0	1	1	8	0	1	1	1	1
Bt.13483.1.A1_at	ATPAF1	blue	669.413	2	0	1	0	1	2	6	3	3	1	1	1
Bt.13484.1.A1_at	PPP1R3C	blue	543.659	4	3	1	0	1	0	10	0	0	1	1	3
Bt.13484.2.S1_at	PPP1R3C	blue	578.53	2	3	1	0	1	0	10	0	0	1	1	3
Bt.13486.1.A1_at	GLDC	blue	1032.09	0	1	1	0	1	0	9	0	3	1	1	1
Bt.13486.2.S1_at	GLDC	blue	854.054	0	2	1	0	1	0	9	0	0	1	1	1
Bt.13490.1.S1_at	RPS6KA5	blue	842.527	0	0	1	0	1	0	9	3	3	1	1	2
Bt.13493.1.A1_at	CELSR2	blue	862.684	1	0	1	0	1	0	9	1	3	1	1	0
Bt.13505.1.S1_at	GPI	blue	644.204	1	2	2	0	1	2	9	1	2	1	1	0
Bt.13518.1.A1_at	CRYZL1	blue	721.818	1	0	1	0	1	0	8	1	3	1	1	1
Bt.13526.1.S1_at	PDP2	blue	442.672	0	2	0	0	1	1	8	0	1	1	1	1
Bt.13530.1.S1_at	ECI1	blue	1161.64	0	0	0	0	0	0	11	1	1	0	0	1
Bt.13534.1.S1_at	PLA2G16	blue	663.037	1	1	1	0	1	0	6	4	3	1	1	1
Bt.13538.1.A1_at	OXR1	blue	673.683	2	3	1	0	1	0	7	0	3	1	1	2
Bt.13538.2.S1_at	OXR1	blue	600.964	0	4	1	0	1	0	5	2	3	1	1	2
Bt.13542.1.S1_at	CFB	blue	162.501	6	3	0	1	1	2	3	0	1	3	1	0
Bt.13549.1.A1_at	SFRS18	blue	476.83	0	2	0	0	1	0	7	0	1	1	1	3
Bt.13549.2.S1_at	SFRS18	blue	583.43	0	2	0	0	1	0	8	0	1	1	1	3
Bt.1358.1.S1_at	PDLIM1	blue	791.505	1	4	1	0	1	0	7	0	3	1	1	2
Bt.13587.1.S1_at	MAN2A1	blue	830.641	0	0	1	0	1	0	7	5	3	1	1	1
Bt.13587.2.S1_a_at	MAN2A1	blue	462.612	1	2	1	0	1	2	6	0	0	1	1	0
Bt.13588.1.A1_at	PSAT1	blue	816.327	1	0	0	0	1	2	7	2	1	1	1	1
Bt.13588.2.S1_at	PSAT1	blue	969.503	1	4	1	0	1	1	7	0	3	1	1	1
Bt.13588.3.A1_at	PSAT1	blue	799.436	1	1	0	0	1	2	7	1	1	1	1	1
Bt.13592.1.A1_at	CHMP3	blue	692.345	0	3	1	0	1	0	9	0	3	1	1	2
Bt.13597.2.S1_a_at	AIFM2	blue	1218.6	0	2	1	2	0	0	7	0	1	3	1	1
Bt.13602.1.S1_at	PUM1	blue	380.732	1	0	1	0	1	0	6	2	0	1	1	0
Bt.13602.2.S1_at	PUM1	blue	508.602	1	0	1	0	1	0	7	1	0	1	1	0
Bt.13603.1.S1_at	FGFR3	blue	809.364	0	2	1	0	1	0	11	0	0	1	1	1
Bt.13617.2.S1_a_at	DNAJC22	blue	578.101	0	0	1	0	1	1	8	4	3	1	1	1
Bt.13618.1.A1_at	LOC508455	blue	822.569	0	0	1	0	1	0	8	1	3	1	1	1
Bt.13624.1.S1_at	FBXO15	blue	378.362	2	0	1	0	1	0	5	1	3	1	1	1
Bt.13626.1.S1_at	TDP2	blue	309.666	3	1	2	0	1	0	6	0	0	1	1	1
Bt.13641.1.S1_at	GSTZ1	blue	921.137	0	3	1	0	1	0	7	1	3	1	1	2
Bt.13648.1.A1_at	PKP4	blue	653.995	2	0	2	0	1	1	8	3	2	1	1	2
Bt.13650.1.S1_at	MYO5B	blue	665.392	3	4	1	0	1	0	6	0	3	1	1	1
Bt.13651.1.S1_at	XPNPEP2	blue	700.635	0	0	2	0	1	2	10	3	2	1	1	1
Bt.13651.2.A1_at	XPNPEP2	blue	878.964	0	4	1	0	1	0	9	0	3	1	1	0
Bt.1366.1.S1_at	CLEC3B	blue	741.536	0	1	1	0	1	0	8	3	3	1	1	2
Bt.13661.1.A1_at	FN3K	blue	793.465	1	1	2	0	1	0	9	0	2	1	1	1
Bt.13665.1.A1_at	LOC100848728	blue	640.014	2	3	1	0	1	0	7	0	3	1	1	2
Bt.13666.1.S1_at	ATP5S	blue	678.24	1	2	2	0	1	0	8	0	1	1	1	3
Bt.13670.1.S1_at	ALPL	blue	230.543	2	4	1	0	1	0	6	1	3	1	1	0
Bt.13670.1.S2_at	ALPL	blue	261.947	3	0	1	0	1	1	5	4	3	1	1	0
Bt.13688.1.S1_at	PPP2R5C	blue	347.04	1	0	1	0	1	2	7	3	1	1	1	0
Bt.1369.1.S1_at	SLC39A2	blue	221.147	3	1	1	0	1	1	5	0	3	1	1	0
Bt.13695.1.S1_at	MGRN1	blue	439.587	0	0	0	0	1	0	7	3	1	1	1	2
Bt.13697.1.S1_at	GTPBP3	blue	361.147	1	4	1	0	1	1	7	0	3	1	1	0
Bt.13703.1.S1_at	MMP11	blue	907.368	0	2	0	0	1	0	10	0	1	1	1	1
Bt.13708.1.A1_at	ATMIN	blue	835.984	1	3	1	0	1	0	8	0	3	1	1	2
Bt.13708.2.S1_a_at	ATMIN	blue	766.055	1	1	0	0	1	0	8	1	1	1	1	2
Bt.13723.1.S1_at	SULT1B1	blue	616.001	2	1	1	0	1	0	6	2	3	1	1	3
Bt.13747.1.A1_at	SPICE1	blue	442.667	2	0	0	0	1	1	8	2	0	1	1	2
Bt.13750.1.A1_at	TRIM2	blue	635.161	1	0	1	0	1	0	7	3	3	1	1	3
Bt.13751.1.S1_a_at	GSTK1	blue	759.867	1	0	2	0	1	0	8	2	1	1	1	1
Bt.13751.2.S1_a_at	GSTK1	blue	596.268	1	3	1	0	1	0	7	0	3	1	1	3
Bt.13751.2.S1_at	GSTK1	blue	483.49	2	0	2	0	1	0	9	1	2	1	1	1
Bt.13763.1.S1_at	GLE1	blue	751.475	2	4	1	0	1	0	7	0	3	1	1	0
Bt.13768.1.S1_at	DYNLT3	blue	645.006	1	0	1	0	1	0	7	4	3	1	1	2
Bt.13768.2.S1_at	DYNLT3	blue	697.553	1	2	2	0	1	0	8	0	1	1	1	3
Bt.13769.1.S1_at	MAP2	blue	742.333	0	0	0	0	1	0	8	2	2	1	1	1
Bt.13771.3.S1_at	ZMYM4	blue	515.837	4	0	1	0	1	0	6	2	0	1	1	2
Bt.13772.1.A1_at	CYP1A1	blue	650.596	6	0	0	0	1	0	9	0	0	1	1	2
Bt.13792.1.S1_at	HOMEZ	blue	510.076	0	1	0	0	1	1	8	0	1	1	1	2
Bt.13798.1.S1_at	C4H7orf41	blue	393.715	0	0	0	2	1	0	8	2	1	3	1	2
Bt.13799.1.A1_at	C8A	blue	463.324	0	3	1	2	1	0	7	0	3	3	1	0
Bt.1380.1.S1_at	SMARCD2	blue	603.511	1	0	2	2	1	1	7	3	2	3	1	0
Bt.13828.1.S1_a_at	ELMO3	blue	781.274	0	0	2	2	1	2	7	2	2	3	1	1
Bt.13829.1.S1_at	CD99	blue	938.672	0	0	2	2	1	0	8	2	2	3	1	2
Bt.13844.2.S1_at	FBXO33	blue	126.546	4	2	1	2	1	2	3	0	0	3	1	0
Bt.13845.1.S1_at	C9H6orf203	blue	465.158	0	1	1	2	1	0	9	1	1	3	1	0
Bt.13850.1.A1_at	LYPLA1	blue	549.576	2	2	0	2	1	0	8	0	1	3	1	0
Bt.13851.1.S1_at	IL13RA1	blue	700.955	4	0	0	2	1	0	7	2	1	3	1	3
Bt.13852.1.S1_at	LRRFIP2	blue	534.306	1	1	1	2	1	0	7	0	0	3	1	1
Bt.13859.1.S1_at	GAK	blue	289.154	1	3	1	2	1	2	5	0	3	3	1	0
Bt.13860.2.A1_at	KDR	blue	458.373	1	1	0	2	1	0	9	0	0	3	1	2
Bt.13865.1.A1_at	GAMT	blue	709.155	0	0	0	2	1	0	8	2	1	3	1	1
Bt.13868.1.S1_at	OCLN	blue	1006.47	0	2	2	2	1	0	8	0	2	3	1	2
Bt.13869.1.A1_at	TRIM25	blue	338.044	5	1	0	2	1	1	6	0	1	3	1	0
Bt.13870.1.A1_at	RIPK4	blue	814.372	1	0	0	2	1	1	10	0	0	3	1	1
Bt.13884.1.A1_at	CLPX	blue	838.426	1	2	0	2	1	0	10	0	1	3	1	3
Bt.13885.1.S1_at	LOC100848730	blue	434.008	0	0	2	2	1	0	6	1	2	3	1	2
Bt.13896.1.S1_at	C19H17orf101	blue	677.282	0	0	0	2	1	0	9	2	1	3	1	3
Bt.13896.2.S1_at	C19H17orf101	blue	406.594	0	2	1	2	1	2	5	1	3	3	1	1
Bt.13898.1.S1_at	RPS27L	blue	570.002	2	1	0	2	1	2	7	1	0	3	1	1
Bt.13898.2.S1_at	RPS27L	blue	380.49	1	0	0	2	1	1	10	1	0	3	1	2
Bt.13899.1.A1_at	ENPP1	blue	701.54	0	0	1	2	1	0	10	1	0	3	1	3
Bt.13902.1.S1_at	IRF8	blue	232.785	0	0	1	1	1	1	5	2	1	3	1	0
Bt.13907.1.S1_at	CCDC120	blue	195.967	0	1	1	2	1	0	7	0	3	3	1	0
Bt.13911.1.S1_at	NUP210	blue	658.121	0	0	0	2	1	2	10	0	0	3	1	0
Bt.13911.1.S1_s_at	NUP210	blue	937.799	0	3	2	2	1	1	8	0	2	3	1	0
Bt.13913.1.S1_at	AGPAT3	blue	719.216	1	0	0	2	1	2	9	2	1	3	1	1
Bt.13922.1.A1_at	HES6	blue	285.969	1	0	1	2	1	0	4	2	0	3	1	1
Bt.13923.1.A1_at	C11H9orf142	blue	930.578	0	0	0	2	1	2	9	0	0	3	1	1
Bt.13930.1.A1_at	TESK2	blue	739.759	1	0	0	2	1	0	9	0	0	3	1	2
Bt.13930.2.S1_at	TESK2	blue	631.363	1	0	0	2	1	0	8	0	0	3	1	2
Bt.13934.1.S1_at	CD3G	blue	556.925	0	0	1	2	1	1	7	2	0	3	1	1
Bt.13942.1.S1_at	GLYCTK	blue	971.424	1	0	0	2	1	0	9	0	0	3	1	1
Bt.13942.2.S1_at	GLYCTK	blue	980.57	1	0	2	2	1	0	8	3	2	3	1	0
Bt.13942.3.A1_at	MFSD8	blue	1149.57	0	0	0	0	0	0	11	1	1	0	0	1
Bt.13946.2.A1_at	HINFP	blue	155.207	1	3	1	2	1	1	5	0	3	3	1	1
Bt.13947.1.S1_at	RQCD1	blue	878.431	1	1	1	2	1	1	9	1	0	3	1	1
Bt.13949.1.S1_at	GSTP1	blue	515.986	1	0	0	2	1	3	8	0	0	3	1	0
Bt.13959.1.S1_at	PRKCE	blue	128.214	1	0	1	2	1	0	4	2	1	3	1	3
Bt.13966.1.S1_at	BOLA2B	blue	504.701	1	0	0	2	1	2	6	2	1	3	1	0
Bt.13979.1.S1_at	RAB18	blue	217.158	1	3	1	2	1	0	5	0	3	3	1	2
Bt.13980.1.A1_at	CKMT2	blue	499.928	0	1	1	2	1	0	6	0	3	3	1	0
Bt.13980.2.A1_a_at	CKMT2	blue	615.012	1	1	1	2	1	0	7	0	0	3	1	1
Bt.14000.1.S1_at	LOC100848941	blue	271.717	1	1	1	2	1	2	5	2	3	3	1	0
Bt.14002.1.S1_at	SFRS18	blue	539.651	0	0	2	2	1	0	7	1	2	3	1	1
Bt.14002.2.S1_at	SFRS18	blue	503.623	1	2	2	2	1	0	7	0	2	3	1	2
Bt.14007.2.S1_at	RBM26	blue	186.411	0	4	2	2	1	0	3	0	1	3	1	2
Bt.14010.1.S1_at	PTGR1	blue	1194.31	0	0	0	0	0	0	10	1	1	0	0	1
Bt.1403.1.S1_at	NNT	blue	769.563	2	0	2	2	1	0	7	3	2	3	1	0
Bt.14033.1.S1_at	FBXO3	blue	769.588	1	1	1	2	1	0	9	0	0	3	1	2
Bt.14035.1.S1_at	PRKCB	blue	203.917	1	0	0	2	1	1	7	4	2	3	1	0
Bt.14036.1.S1_at	PCNT	blue	310.179	0	0	2	2	1	2	6	1	2	3	1	0
Bt.14043.2.S1_at	ANKRD10	blue	204.334	1	0	0	2	1	1	6	2	0	3	1	2
Bt.14046.1.A1_at	NMNAT1	blue	201.491	3	2	0	2	1	0	7	1	1	3	1	3
Bt.14048.1.A1_at	ACOT13	blue	629.952	2	1	0	2	1	0	7	1	1	3	1	1
Bt.1405.1.S1_at	SORBS3	blue	400.975	0	0	0	2	1	0	6	2	1	3	1	3
Bt.14059.1.A1_at	AUH	blue	730.583	2	0	0	2	1	0	8	2	1	3	1	2
Bt.14059.2.S1_at	AUH	blue	873.676	0	4	1	2	1	0	6	0	3	3	1	1
Bt.14075.1.S1_at	ARHGAP5	blue	539.5	1	2	0	2	1	0	8	0	0	3	1	2
Bt.14079.1.S1_at	P33MONOX	blue	504.413	2	1	0	2	1	0	6	1	1	3	1	3
Bt.1408.1.S1_at	CSNK2A2	blue	335.671	2	2	1	2	1	2	5	0	0	3	1	1
Bt.14083.1.A1_at	MASP1	blue	222.516	2	0	1	2	1	0	5	4	3	3	1	0
Bt.14083.2.S1_at	MASP1	blue	268.79	1	3	0	2	1	0	7	0	0	3	1	0
Bt.14104.1.S1_at	UGT2B10	blue	1039.5	0	0	0	2	1	0	10	0	0	3	1	1
Bt.14116.1.A1_at	SPATS2L	blue	755.81	1	0	2	2	1	0	6	3	2	3	1	2
Bt.14123.1.S1_at	SLMAP	blue	870.26	0	0	0	2	1	0	11	0	0	3	1	3
Bt.14124.1.A1_at	USP33	blue	639.861	2	1	0	2	1	0	8	0	0	3	1	2
Bt.14124.2.S1_at	USP33	blue	645.702	1	1	0	2	1	0	7	0	0	3	1	2
Bt.14129.1.S1_at	LACTB2	blue	675.409	2	2	0	2	1	0	7	0	1	3	1	1
Bt.14137.1.A1_at	MLL5	blue	776.96	0	1	1	2	1	0	9	0	0	3	1	2
Bt.14137.2.S1_a_at	MLL5	blue	503.832	0	1	1	2	1	2	9	0	0	3	1	0
Bt.14139.1.A1_at	C9	blue	511.699	0	0	1	2	1	1	6	4	3	3	1	0
Bt.14142.1.S1_at	PI4KA	blue	768.565	0	0	2	2	1	2	7	2	2	3	1	1
Bt.14150.1.S1_at	2016-09-04	blue	676.469	2	1	0	2	1	0	7	0	0	3	1	1
Bt.14157.2.S1_at	ARMC8	blue	802.406	0	0	2	2	1	0	7	3	2	3	1	2
Bt.14157.3.S1_at	ARMC8	blue	152.043	1	1	1	2	1	0	5	2	1	3	1	1
Bt.14166.1.A1_at	TMEM150C	blue	690.852	0	1	0	2	1	0	8	0	0	3	1	2
Bt.14166.2.S1_at	TMEM150C	blue	584.241	1	1	0	2	1	0	7	0	0	3	1	2
Bt.14188.1.A1_at	ADH5	blue	778.58	2	2	2	2	1	0	7	0	2	3	1	1
Bt.14193.1.A1_at	GRSF1	blue	466.122	1	2	1	2	1	0	7	0	0	3	1	2
Bt.14196.1.A1_at	SEMA4F	blue	543.942	2	2	0	2	1	2	6	0	1	3	1	0
Bt.14201.1.S1_a_at	YBEY	blue	566.46	2	0	1	2	1	0	5	3	3	3	1	1
Bt.14202.1.A1_at	LGI4	blue	829.306	1	0	0	2	1	0	9	0	0	3	1	2
Bt.14202.2.S1_at	LGI4	blue	903.795	1	0	0	2	1	0	10	0	0	3	1	1
Bt.14204.1.A1_at	CPEB2	blue	645.58	0	0	0	2	1	0	10	0	0	3	1	2
Bt.14205.1.S1_at	LMBRD1	blue	563.729	2	2	2	2	1	1	7	0	2	3	1	0
Bt.14207.1.S1_at	GCAT	blue	914.099	1	1	0	2	1	0	9	0	0	3	1	1
Bt.14213.1.A1_at	CES2	blue	889.919	0	0	2	2	1	0	8	3	2	3	1	1
Bt.14214.1.S1_at	MLLT10	blue	821.221	0	0	2	2	1	0	8	2	2	3	1	2
Bt.14224.1.A1_at	MGC137014	blue	362.671	0	0	0	2	1	1	11	0	0	3	1	0
Bt.1426.1.S1_at	ATP5D	blue	959.157	0	1	2	2	1	2	7	1	2	3	1	1
Bt.14260.1.A1_at	TMEM177	blue	376.158	0	0	2	2	1	2	6	3	2	3	1	1
Bt.14266.1.A1_a_at	AGMAT	blue	555.638	1	0	0	2	1	2	7	0	0	3	1	1
Bt.14298.1.A1_at	ZDHHC1	blue	1114.92	0	0	1	0	1	0	7	3	3	1	1	1
Bt.1430.1.S1_at	PFDN5	blue	677.119	0	0	2	2	1	0	7	1	2	3	1	2
Bt.14310.1.S1_a_at	ABCB6	blue	831.657	0	0	1	2	1	1	10	2	0	3	1	1
Bt.14324.1.A1_at	UGT2B11	blue	852.509	0	2	2	2	1	1	8	0	2	3	1	1
Bt.14326.1.S1_at	SMS	blue	553.233	1	0	2	2	1	1	7	3	2	3	1	0
Bt.14340.1.A1_at	RNF103	blue	501.371	1	0	1	2	1	0	6	1	0	3	1	3
Bt.14340.2.S1_at	RNF103	blue	490.493	1	0	1	2	1	0	6	1	0	3	1	3
Bt.1435.1.S1_at	OSBPL1A	blue	830.323	0	0	0	2	1	0	10	1	0	3	1	3
Bt.14351.1.A1_at	TRMT61B	blue	730.435	0	0	2	2	1	1	8	3	2	3	1	0
Bt.14367.1.A1_at	UGT2A3	blue	1117.25	0	2	0	0	0	0	9	0	2	0	1	1
Bt.14369.1.A1_at	CYP39A1	blue	873.676	0	0	1	2	1	0	6	4	3	3	1	1
Bt.14395.1.A1_at	SPTSSB	blue	888.202	0	3	1	2	1	0	7	0	3	3	1	1
Bt.14395.2.S1_at	SPTSSB	blue	884.113	0	3	1	2	1	0	7	0	3	3	1	1
Bt.14559.1.S1_at	ZHX1	blue	757.594	2	0	0	2	1	0	7	0	0	3	1	3
Bt.14565.1.A1_at	RELN	blue	647.625	1	0	0	2	1	0	8	0	0	3	1	2
Bt.14568.1.A1_at	AFM	blue	979.163	1	0	2	2	1	0	8	2	2	3	1	1
Bt.14570.1.A1_at	ABAT	blue	710.539	1	0	0	2	1	1	8	0	0	3	1	2
Bt.14570.2.S1_at	ABAT	blue	794.49	2	3	2	2	1	0	7	0	2	3	1	0
Bt.14579.2.S1_at	WRNIP1	blue	318.26	2	3	1	2	1	1	4	0	3	3	1	1
Bt.1458.1.S1_at	PGM5	blue	687.683	0	0	0	2	1	0	9	0	0	3	1	2
Bt.14637.1.A1_at	SHPK	blue	968.647	1	0	2	2	1	0	7	1	2	3	1	1
Bt.14643.1.A1_at	RAD17	blue	237.829	2	4	1	2	1	0	5	0	3	3	1	0
Bt.14644.1.A1_at	CTNNBIP1	blue	602.197	1	0	2	2	1	1	6	1	2	3	1	1
Bt.14644.2.S1_at	CTNNBIP1	blue	475.334	1	0	2	2	1	2	5	1	2	3	1	1
Bt.14657.1.A1_at	BCL2L14	blue	142.075	3	3	1	2	1	0	5	0	3	3	1	0
Bt.14669.1.A1_at	LOC100848209	blue	400.214	3	2	2	2	1	0	6	0	2	3	1	1
Bt.14669.2.A1_at	HSD17B13	blue	959.333	1	3	2	2	1	0	7	0	2	3	1	1
Bt.1472.1.S1_at	IKBKE	blue	93.4108	6	1	0	1	1	2	4	0	0	3	1	0
Bt.14726.1.A1_at	CPS1	blue	510.118	0	4	1	2	1	1	6	0	3	3	1	0
Bt.14734.1.S1_at	HAVCR1	blue	408.643	1	0	2	2	1	0	8	2	2	3	1	1
Bt.14734.2.A1_at	HAVCR1	blue	623.712	0	2	2	2	1	0	7	0	2	3	1	3
Bt.14780.1.S1_at	CTAGE5	blue	798.38	0	0	0	2	1	1	10	1	0	3	1	1
Bt.14780.2.A1_at	CTAGE5	blue	492.557	0	3	2	2	1	0	6	0	2	3	1	3
Bt.1486.1.S1_at	DIDO1	blue	387.021	0	0	0	1	0	0	9	2	1	3	2	1
Bt.149.1.S1_at	IGFBP2	blue	850.582	0	0	1	2	1	0	8	2	0	3	1	0
Bt.1490.1.S1_at	LMF1	blue	980.25	0	0	0	2	1	0	11	0	0	3	1	1
Bt.1491.1.S1_at	C1S	blue	174.245	4	1	2	2	1	0	3	0	2	3	1	2
Bt.1492.1.S1_at	XYLT2	blue	753.103	2	0	0	2	1	1	8	1	0	3	1	1
Bt.14921.1.A1_at	LOC511240	blue	576.733	0	0	1	2	1	1	10	2	0	3	1	0
Bt.14949.1.A1_at	LOC506828	blue	580.049	0	0	1	2	1	0	8	3	3	3	1	0
Bt.14993.1.S1_a_at	ATL2	blue	424.449	1	2	1	2	1	1	8	0	0	3	1	1
Bt.14993.2.A1_at	ATL2	blue	1000.36	0	0	0	2	1	0	9	0	0	3	1	3
Bt.14993.3.S1_a_at	ATL2	blue	604.727	1	2	1	2	1	1	8	0	0	3	1	1
Bt.1505.1.S1_at	SAP18	blue	694.653	0	0	1	2	1	0	8	2	0	3	1	1
Bt.151.1.S1_at	CRYZ	blue	515.828	2	0	0	2	1	0	7	2	1	3	1	3
Bt.1517.1.S1_at	BCL2L13	blue	445.447	2	0	1	2	1	1	5	2	0	3	1	1
Bt.1518.1.S1_at	HMMR	blue	462.194	1	2	0	2	1	3	6	0	1	3	1	0
Bt.15184.1.A1_at	GC	blue	404.44	0	0	2	2	1	2	7	3	2	3	1	0
Bt.1521.1.S1_at	RDX	blue	498.637	1	3	2	2	1	0	6	0	1	3	1	3
Bt.15246.1.S1_at	MGC152281	blue	1025.2	0	2	1	2	1	0	7	1	3	3	1	1
Bt.1527.1.A1_at	LOC513555	blue	602.355	1	0	2	2	1	2	7	2	2	3	1	0
Bt.15294.1.S1_at	CALML4	blue	592.72	1	2	1	2	1	0	6	1	3	3	1	1
Bt.15306.1.A1_at	PHF3	blue	459.456	0	0	2	2	1	0	8	2	2	3	1	0
Bt.15313.1.S1_at	ING2	blue	621.474	1	0	0	2	1	2	10	1	0	3	1	0
Bt.1539.1.S1_at	GM2A	blue	502.321	1	2	0	2	1	1	6	0	1	3	1	1
Bt.1543.1.A1_at	NAMPT	blue	225.111	4	2	2	1	1	0	4	0	2	3	1	3
Bt.15466.1.A1_at	UNC50	blue	471.612	1	0	0	2	1	0	7	1	0	3	1	2
Bt.15517.1.A1_at	KIF21A	blue	459.55	0	2	2	2	1	0	8	1	2	3	1	1
Bt.15528.1.S1_at	MIF	blue	793.893	0	0	2	2	1	2	8	2	2	3	1	0
Bt.15531.1.S1_at	RALGAPA1	blue	636.314	1	0	0	2	1	0	9	0	0	3	1	2
Bt.15569.1.A1_at	LOC782689	blue	953.39	0	2	2	2	1	0	9	0	2	3	1	1
Bt.1559.1.S1_at	THAP3	blue	674.329	0	0	0	2	1	1	10	1	1	3	1	0
Bt.1559.2.S1_at	THAP3	blue	767.409	0	0	0	2	1	2	9	1	0	3	1	1
Bt.1559.3.S1_a_at	THAP3	blue	405.63	0	0	0	2	1	2	7	1	0	3	1	1
Bt.15601.1.A1_at	XRCC3	blue	351.055	3	0	0	2	1	0	6	1	0	3	1	1
Bt.1563.1.S1_at	TOB2	blue	267.122	1	3	2	2	1	0	5	0	0	3	1	0
Bt.1563.2.S1_at	TOB2	blue	263.626	0	2	1	2	1	0	5	0	0	3	1	0
Bt.15660.1.A1_at	HELZ	blue	466.891	2	1	1	2	1	2	6	0	1	3	1	0
Bt.15666.1.S1_at	PXMP2	blue	483.898	2	2	1	2	1	0	6	0	0	3	1	2
Bt.15666.2.S1_at	PXMP2	blue	954.067	1	0	0	2	1	0	8	1	0	3	1	1
Bt.15667.1.S1_a_at	SREBF1	blue	561.301	0	3	1	2	1	0	8	0	3	3	1	0
Bt.15667.1.S1_at	SREBF1	blue	571.997	0	3	2	2	1	2	6	0	2	3	1	1
Bt.15667.2.S1_at	SREBF1	blue	548.449	1	0	0	2	1	2	8	0	0	3	1	1
Bt.1567.1.S1_at	SCAMP5	blue	368.692	1	0	0	2	1	1	7	1	0	3	1	1
Bt.15679.1.S1_at	VAPB	blue	613.071	2	0	0	2	1	0	7	0	0	3	1	2
Bt.15684.1.S1_at	ST13	blue	496.746	2	3	2	2	1	0	6	0	2	3	1	1
Bt.15685.1.A1_at	MOSC2	blue	750.534	1	0	0	2	1	0	7	2	1	3	1	3
Bt.15686.1.S1_at	GOSR2	blue	960.214	0	2	1	2	1	0	7	1	3	3	1	1
Bt.15688.1.S1_at	CBS	blue	827.703	1	0	0	2	1	1	7	1	0	3	1	1
Bt.15691.1.S1_at	KCNK5	blue	1015.4	0	0	0	2	1	1	9	0	0	3	1	1
Bt.15697.1.A1_at	PER2	blue	887.108	0	1	0	2	1	0	9	0	0	3	1	3
Bt.15697.2.S1_at	PER2	blue	799.057	0	1	0	2	1	0	10	1	1	3	1	3
Bt.15704.1.S1_at	EGLN1	blue	458.348	0	2	0	2	1	0	5	0	1	3	1	2
Bt.15704.2.S1_at	EGLN1	blue	551.52	1	3	2	2	1	0	6	0	2	3	1	2
Bt.15705.1.S1_at	DSTN	blue	680.238	1	3	2	2	1	0	6	0	2	3	1	2
Bt.15705.1.S2_at	DSTN	blue	801.18	0	0	2	2	1	0	7	3	2	3	1	2
Bt.15712.1.S1_at	GUSB	blue	564.641	0	0	2	2	1	2	7	2	2	3	1	1
Bt.15713.1.A1_at	PLEK	blue	134.726	4	1	1	1	2	1	4	0	3	3	0	0
Bt.15713.2.S1_at	PLEK	blue	126.924	3	1	1	1	1	1	4	0	3	3	1	0
Bt.15716.1.S1_at	PL-5283	blue	547.424	4	0	0	2	1	0	7	0	0	3	1	2
Bt.15717.1.A1_at	SNX7	blue	828.964	1	0	0	2	1	0	7	0	0	3	1	3
Bt.15717.2.S1_at	SNX7	blue	606.384	0	2	1	2	1	0	5	2	3	3	1	2
Bt.15721.3.A1_at	FAM86A	blue	615.021	0	3	1	2	1	0	6	1	3	3	1	1
Bt.1573.2.S1_a_at	FDX1	blue	824.141	0	0	2	2	1	2	6	3	2	3	1	1
Bt.15733.1.A1_at	STIL	blue	286.889	2	2	0	2	1	3	6	0	1	3	1	0
Bt.15734.1.S1_at	PRKCZ	blue	825.1	1	0	2	2	1	0	7	2	2	3	1	2
Bt.15735.1.S1_at	AGRN	blue	768.514	0	1	1	2	1	0	8	0	0	3	1	1
Bt.15736.1.S1_at	HMHA1	blue	459.943	1	0	0	2	1	1	7	2	0	3	1	0
Bt.15738.1.A1_at	LOC100336681	blue	849.156	0	0	2	2	1	0	7	3	2	3	1	2
Bt.15739.1.S1_at	STRA13	blue	864.724	0	0	2	2	1	2	7	3	2	3	1	0
Bt.15740.1.A1_at	TPD52L1	blue	242.974	0	1	1	2	1	0	6	0	3	3	1	0
Bt.15742.1.S2_at	CD47	blue	513.678	3	0	0	2	1	1	7	0	0	3	1	2
Bt.15743.1.S1_a_at	PEX14	blue	954.196	0	2	2	2	1	2	7	0	2	3	1	1
Bt.15748.1.A1_at	ARV1	blue	533.469	1	2	0	2	1	0	8	0	1	3	1	1
Bt.15754.1.S1_at	TIAL1	blue	455.14	2	0	2	2	1	0	5	1	2	3	1	1
Bt.15762.1.S1_at	DUS2L	blue	674.475	1	0	0	2	1	2	8	0	0	3	1	1
Bt.15764.1.S1_at	SIRT3	blue	984.807	0	0	0	2	1	0	9	1	0	3	1	1
Bt.15764.2.S1_at	SIRT3	blue	791.979	1	0	2	2	1	0	7	3	2	3	1	1
Bt.15765.1.S1_at	IVD	blue	683.999	0	0	0	0	0	0	9	3	2	4	1	2
Bt.1577.1.S1_at	C1QA	blue	581.575	1	0	1	2	1	1	6	3	3	3	1	0
Bt.15771.1.S1_at	PPP6R3	blue	907.756	0	0	0	2	1	0	11	0	0	3	1	2
Bt.15773.1.S1_at	ARHGAP1	blue	744.772	1	0	1	2	1	0	6	4	3	3	1	0
Bt.15774.1.S1_at	SWAP70	blue	547.901	1	1	2	2	1	1	6	0	2	3	1	0
Bt.15779.1.S1_at	PHLDB2	blue	985.407	0	0	2	2	1	0	7	2	2	3	1	3
Bt.15779.3.S1_at	PHLDB2	blue	752.902	1	0	0	2	1	0	8	0	0	3	1	2
Bt.15781.1.A1_at	PECR	blue	756.654	1	0	0	2	1	1	8	0	0	3	1	1
Bt.15782.1.S1_at	CD59	blue	397.185	1	2	0	2	1	0	7	0	1	3	1	2
Bt.15788.3.S1_at	BST2	blue	171.483	2	2	1	2	1	0	3	0	0	3	1	0
Bt.15789.1.S1_at	PFDN1	blue	327.68	0	0	0	2	1	2	5	2	1	3	1	1
Bt.15802.1.S1_at	KLF5	blue	130.561	1	3	1	1	1	0	3	0	3	3	1	1
Bt.15804.1.S1_at	CLCN3	blue	910.078	0	0	1	2	1	0	6	3	3	3	1	2
Bt.15805.1.S1_at	R3HDM2	blue	758.394	0	0	1	2	1	0	7	2	0	3	1	2
Bt.15811.1.A1_at	TBCEL	blue	946.493	1	0	0	2	1	0	8	0	0	3	1	3
Bt.15811.2.A1_at	TBCEL	blue	931.123	1	1	1	2	1	0	9	1	0	3	1	3
Bt.15811.3.S1_at	TBCEL	blue	1173.65	1	0	1	0	1	0	7	2	3	1	1	1
Bt.15818.1.S1_at	DNAJC17	blue	808.206	1	0	0	2	1	1	9	0	0	3	1	0
Bt.15832.1.A1_at	FECH	blue	1088.29	0	0	2	2	1	0	7	3	2	3	1	2
Bt.1584.1.S1_at	ANKRD11	blue	860.498	1	0	2	2	1	0	8	3	2	3	1	0
Bt.15842.1.S1_at	THRSP	blue	951.016	1	0	0	2	1	0	11	0	0	3	1	1
Bt.15845.1.S1_at	PPP4R1	blue	789.062	1	2	2	2	1	0	8	1	2	3	1	0
Bt.15857.1.S1_at	ALAS1	blue	661.457	1	0	0	2	1	1	9	0	0	3	1	0
Bt.15863.1.S1_at	PARN	blue	933.949	0	3	2	2	1	1	8	0	2	3	1	0
Bt.15877.2.S1_at	JMJD8	blue	686.92	0	2	2	2	1	2	7	0	2	3	1	1
Bt.15877.3.S1_at	JMJD8	blue	737.429	0	0	0	2	1	2	8	0	0	3	1	1
Bt.15878.1.S1_at	LANCL1	blue	631.417	2	0	2	2	1	0	6	1	2	3	1	1
Bt.15880.1.S1_at	ST6GALNAC6	blue	1030.04	0	0	0	2	1	1	9	0	0	3	1	1
Bt.15894.1.S1_a_at	TMEM80	blue	903.882	1	2	2	2	1	0	7	1	2	3	1	1
Bt.15900.1.A1_at	AHCYL2	blue	220.551	0	2	1	2	1	0	7	0	0	3	1	1
Bt.15900.2.S1_at	AHCYL2	blue	585.396	0	0	1	2	1	0	8	2	0	3	1	1
Bt.15906.1.S1_at	PLS3	blue	763.627	0	0	0	2	1	0	8	0	0	3	1	3
Bt.15907.1.A1_at	MMACHC	blue	597.33	1	3	2	2	1	1	8	0	1	3	1	1
Bt.15907.2.S1_at	MMACHC	blue	546.679	1	3	2	2	1	1	9	0	1	3	1	1
Bt.15914.1.A1_at	KHK	blue	808.445	1	0	0	2	1	0	7	1	1	3	1	1
Bt.15914.2.S1_at	KHK	blue	875.868	0	4	1	2	1	0	6	0	3	3	1	1
Bt.15942.1.A1_at	SUSD3	blue	457.098	1	1	1	2	1	2	7	1	0	3	1	0
Bt.15946.1.S1_at	ZNHIT1	blue	1029.1	0	0	2	2	1	1	8	3	2	3	1	1
Bt.15948.1.S1_at	RB1	blue	121.485	2	2	2	2	1	1	6	1	2	3	1	0
Bt.1595.1.S1_at	LUC7L3	blue	139.439	1	4	2	2	1	1	4	0	1	3	1	0
Bt.15953.1.S1_at	MRPL14	blue	338.357	0	2	1	2	1	1	6	0	1	3	1	0
Bt.15965.1.S1_at	SOX15	blue	306.508	0	0	1	2	1	2	7	2	1	3	1	1
Bt.15975.1.A1_at	SOD1	blue	680.974	0	0	1	2	1	0	8	2	0	3	1	1
Bt.15978.1.S1_at	MOCS1	blue	707.719	0	3	2	2	1	1	7	0	2	3	1	1
Bt.1599.1.S1_at	TRAPPC3	blue	623.191	0	3	2	2	1	2	9	0	0	3	1	0
Bt.15997.1.S1_at	P2RX4	blue	587.881	1	0	0	2	1	1	7	2	1	3	1	1
Bt.15999.1.S1_at	AEBP1	blue	491.393	0	0	1	2	1	0	6	2	0	3	1	0
Bt.16001.1.S1_at	CYP27A1	blue	815.374	0	2	0	2	1	0	8	0	1	3	1	3
Bt.16017.1.S2_at	ATP6V0A2	blue	545.393	0	3	2	2	1	0	8	0	0	3	1	0
Bt.16026.1.S1_at	KCNRG	blue	353.747	0	3	1	2	1	0	7	0	3	3	1	1
Bt.16036.1.S1_at	SH3BGRL2	blue	587.2	0	2	1	2	1	0	7	0	0	3	1	3
Bt.16038.1.S1_a_at	COMMD1	blue	756.299	0	0	1	2	1	0	7	2	0	3	1	1
Bt.16038.1.S1_at	COMMD1	blue	599.452	0	0	1	2	1	0	7	2	1	3	1	1
Bt.16039.1.S1_at	EMC3	blue	686.972	1	0	0	2	1	0	6	2	1	3	1	1
Bt.16041.1.S1_at	ABLIM1	blue	685.296	0	2	1	2	1	1	8	0	0	3	1	0
Bt.16041.2.S1_at	ABLIM1	blue	667.274	1	2	1	2	1	0	8	0	0	3	1	0
Bt.16050.1.S1_at	SLC25A22	blue	901.009	0	0	1	2	1	2	9	2	0	3	1	1
Bt.16053.1.S1_at	PLXND1	blue	866.245	0	0	0	2	1	0	8	0	0	3	1	3
Bt.16057.1.S1_at	C2H1orf172	blue	1085.28	1	0	2	2	1	0	8	3	2	3	1	1
Bt.16057.3.A1_a_at	C2H1orf172	blue	766.885	1	0	0	2	1	2	9	0	0	3	1	1
Bt.1606.1.S1_at	SPG21	blue	587.003	3	0	0	2	1	2	8	1	1	3	1	0
Bt.16068.1.A1_at	GCLC	blue	364.935	1	3	2	2	1	0	6	0	0	3	1	1
Bt.1607.1.S1_at	ULK1	blue	836.051	1	0	0	2	1	2	8	2	1	3	1	1
Bt.1607.2.S1_at	ULK1	blue	894.352	0	0	0	2	1	1	9	0	0	3	1	1
Bt.16073.1.A1_at	SORL1	blue	373.091	2	2	0	2	1	0	5	0	1	3	1	1
Bt.16079.1.S1_at	RTN3	blue	733.16	0	0	0	2	1	1	10	0	0	3	1	2
Bt.16088.1.A1_at	MYO5C	blue	870.384	0	1	0	2	1	0	10	0	0	3	1	2
Bt.16090.1.S1_at	SLC35A1	blue	577.467	2	2	0	2	1	0	7	0	1	3	1	0
Bt.16092.1.S1_at	GGCX	blue	341.756	1	0	0	2	1	0	5	2	1	3	1	1
Bt.16096.1.A1_at	MTMR11	blue	243.353	0	0	0	2	1	2	7	1	1	3	1	0
Bt.16106.1.A1_at	HOXB4	blue	261.509	1	3	1	2	1	1	6	0	3	3	1	0
Bt.16108.1.A1_at	MCEE	blue	946.85	1	0	2	2	1	0	7	3	2	3	1	1
Bt.16116.1.A1_at	KIAA1033	blue	148.615	2	3	1	2	1	1	3	0	1	3	1	2
Bt.16119.1.S1_at	HECTD3	blue	266.61	0	0	1	2	1	1	6	1	3	3	1	0
Bt.1612.1.S1_at	NAPG	blue	487.848	1	0	1	2	1	1	6	2	0	3	1	1
Bt.16121.1.A1_at	HEATR5A	blue	537.84	0	2	2	2	1	1	7	1	2	3	1	2
Bt.16122.1.S1_at	SORD	blue	750.269	0	0	0	2	1	2	10	2	1	3	1	1
Bt.16127.1.S1_at	HECA	blue	157.552	1	4	1	2	1	1	4	0	3	3	1	1
Bt.1613.1.S1_at	HTRA1	blue	571.5	1	0	0	2	1	1	8	0	0	3	1	1
Bt.16135.1.A1_at	DARS2	blue	1222.25	0	2	2	0	0	0	9	0	0	0	1	1
Bt.16137.1.S1_at	ALDH9A1	blue	832.21	0	0	0	2	1	0	7	1	1	3	1	2
Bt.16138.1.S1_at	DLG3	blue	1069.16	0	0	0	2	1	0	10	0	0	3	1	2
Bt.16139.1.A1_at	PCYOX1	blue	796.329	0	2	2	2	1	0	8	1	2	3	1	2
Bt.16148.1.A1_at	LOC532848	blue	485.287	0	2	0	2	1	2	9	0	1	3	1	0
Bt.16148.2.A1_a_at	LOC532848	blue	892.783	0	0	1	2	1	0	7	4	3	3	1	0
Bt.16148.2.A1_at	LOC532848	blue	677.232	1	0	2	2	1	1	8	3	2	3	1	0
Bt.1616.1.A1_at	SOD3	blue	782.25	0	2	1	2	1	0	8	1	3	3	1	0
Bt.16180.1.S1_at	PARP11	blue	157.744	0	2	1	2	1	0	5	0	3	3	1	1
Bt.16183.1.A1_s_at	SYNE4	blue	873.676	0	4	1	2	1	0	6	0	3	3	1	1
Bt.16194.1.A1_at	KLHL13	blue	1054.59	0	0	2	2	1	0	8	3	2	3	1	2
Bt.16211.1.A1_at	PAPD5	blue	583.65	1	0	0	2	1	0	7	0	0	3	1	3
Bt.16211.2.S1_at	PAPD5	blue	742.366	0	0	2	2	1	0	6	3	2	3	1	3
Bt.16212.1.A1_at	LOC100847751	blue	1010.94	0	0	1	0	1	0	7	3	3	4	1	1
Bt.16212.2.S1_at	ECHDC3	blue	966.808	0	2	1	2	1	0	7	0	0	3	1	2
Bt.16212.3.A1_at	LOC100847751	blue	712.273	0	0	0	2	1	0	9	1	0	3	1	1
Bt.16218.1.A1_at	ALDH1L1	blue	1022.66	0	0	2	2	1	0	9	3	2	3	1	1
Bt.16224.3.A1_at	LOC100847961	blue	760.646	2	0	0	2	1	0	7	0	0	3	1	2
Bt.16231.1.S1_at	RMND1	blue	1071.88	1	3	2	2	1	0	8	0	2	3	1	1
Bt.16234.1.A1_at	SFRS18	blue	176.48	0	0	2	2	1	1	6	3	2	3	1	0
Bt.16238.1.S1_a_at	MAP3K6	blue	235.381	2	1	0	2	1	0	4	0	1	3	1	1
Bt.16243.1.S1_at	CMTM8	blue	837.826	0	1	1	2	1	0	7	2	3	3	1	1
Bt.16243.2.A1_at	CMTM8	blue	682.731	0	3	1	2	1	0	8	0	3	3	1	0
Bt.16244.1.S1_at	COMMD9	blue	602.978	1	3	1	2	1	1	5	0	3	3	1	1
Bt.16250.1.A1_at	SLC10A1	blue	881.85	0	0	0	2	1	0	10	0	0	3	1	1
Bt.16250.2.S1_at	SLC10A1	blue	986.049	0	0	2	2	1	0	8	3	2	3	1	1
Bt.16250.3.S1_at	SLC10A1	blue	911.061	0	0	0	2	1	0	11	0	0	3	1	1
Bt.16252.3.A1_s_at	CHD2	blue	197.167	1	2	1	2	1	0	5	0	0	3	1	0
Bt.16256.1.A1_at	KCTD9	blue	789.313	2	1	0	2	1	0	9	0	0	3	1	3
Bt.16256.2.S1_at	KCTD9	blue	508.878	2	1	2	2	1	0	6	0	2	3	1	1
Bt.16271.2.A1_at	CLEC4E	blue	129.453	1	3	0	2	1	0	3	0	1	3	1	1
Bt.16273.1.A1_at	RCAN3	blue	311.877	3	2	1	2	1	0	5	0	0	3	1	1
Bt.16276.1.A1_at	ARSK	blue	994.013	0	0	2	2	1	0	7	3	2	3	1	3
Bt.16291.1.A1_at	TEX12	blue	567.395	3	0	0	2	1	1	8	0	0	3	1	0
Bt.16309.1.S1_at	LOC510369	blue	1018.95	0	0	0	2	0	1	9	0	1	3	1	1
Bt.16324.1.A1_at	GIMAP1	blue	145.277	0	1	0	2	0	2	5	0	1	3	1	0
Bt.16325.1.A1_at	GCDH	blue	841.563	0	0	0	0	0	0	8	2	1	5	1	1
Bt.16326.1.S1_at	TMEM140	blue	226.127	2	2	0	2	0	0	5	0	1	3	1	1
Bt.16326.2.S1_at	TMEM140	blue	303.338	1	2	0	2	0	0	5	0	1	3	1	0
Bt.16334.1.S1_at	WDR41	blue	399.873	1	0	1	2	0	0	6	1	0	3	1	1
Bt.16340.1.A1_at	ARHGAP42	blue	318.138	2	2	1	2	0	0	4	0	1	3	1	1
Bt.16362.1.S1_at	SETD3	blue	895.837	0	0	0	2	0	0	10	0	1	3	1	2
Bt.16362.2.S1_at	SETD3	blue	822.345	1	0	1	2	0	0	9	0	0	3	1	2
Bt.16362.3.S1_at	SETD3	blue	325.194	1	0	1	2	0	0	4	1	0	3	1	1
Bt.16372.1.A1_at	PANK1	blue	837.119	1	0	0	2	0	0	9	0	1	3	1	1
Bt.16374.1.A1_at	FUBP3	blue	210.213	1	2	1	2	0	0	3	0	0	3	1	1
Bt.16385.1.A1_at	HSD17B6	blue	452.744	0	0	1	2	0	0	7	2	1	3	1	0
Bt.16399.1.A1_at	BHMT	blue	425.76	1	0	1	2	0	0	8	1	0	3	1	0
Bt.16403.1.A1_at	THNSL2	blue	1085.68	1	0	1	2	0	0	8	1	0	3	1	1
Bt.16412.1.S1_a_at	FAH	blue	1002.47	0	0	1	2	0	1	8	1	0	3	1	1
Bt.16437.1.S1_at	BIN1	blue	354.04	1	0	1	2	0	1	6	1	0	3	1	0
Bt.16441.1.A1_at	DSG2	blue	592.848	3	0	1	2	0	0	8	0	0	3	1	1
Bt.16445.1.A1_at	C11H9orf167	blue	163.748	1	0	0	2	0	1	6	1	1	3	1	0
Bt.1645.1.S1_at	PTGDS	blue	452.88	2	0	1	2	0	0	5	1	0	3	1	1
Bt.16452.1.S1_at	PRRG2	blue	1071.03	0	0	0	2	0	0	8	1	1	3	1	0
Bt.16453.1.A1_at	SLC6A14	blue	244.076	6	0	0	2	0	0	5	0	1	3	1	0
Bt.16458.1.A1_s_at	C25H16orf13	blue	794.059	0	0	1	2	0	2	9	0	0	3	1	1
Bt.16466.1.S1_at	LOC100336777	blue	693.271	1	0	1	2	0	0	7	1	0	3	1	1
Bt.16466.2.S1_at	LOC100336777	blue	1038.6	0	1	1	2	0	0	9	0	0	3	1	1
Bt.16469.1.S1_at	TRABD	blue	477.876	0	0	0	2	0	2	7	1	1	3	1	1
Bt.16472.1.S1_at	APTX	blue	564.447	1	0	1	2	0	2	7	2	0	3	1	1
Bt.16484.1.A1_at	PTER	blue	608.574	1	0	1	2	0	1	8	1	0	3	1	1
Bt.16490.1.S1_at	IQSEC1	blue	1114.03	0	0	1	0	1	0	7	2	3	1	1	1
Bt.16490.2.A1_at	IQSEC1	blue	1008.02	0	0	0	2	0	0	9	0	1	3	1	3
Bt.16495.1.A1_at	COL4A5	blue	677.32	0	1	1	2	0	1	9	0	0	3	1	0
Bt.16495.2.A1_at	COL4A5	blue	384.372	1	0	0	2	0	1	6	1	1	3	1	2
Bt.16499.1.A1_at	LRCH1	blue	356.385	1	1	1	2	0	0	7	0	0	3	1	2
Bt.16499.2.S1_at	LRCH1	blue	299.639	1	2	0	2	0	0	6	0	1	3	1	1
Bt.16499.3.S1_at	LRCH1	blue	290.184	1	2	0	2	0	0	7	0	1	3	1	2
Bt.16514.1.S1_at	CYP4V2	blue	646.14	2	0	0	2	0	0	8	1	1	3	1	3
Bt.16514.2.A1_s_at	ADPRHL2	blue	228.157	2	0	1	2	0	0	6	1	0	3	1	2
Bt.1652.1.S1_at	FAM115A	blue	845.428	0	1	1	2	0	0	7	0	0	3	1	2
Bt.16520.1.A1_at	CES1	blue	769.074	0	1	1	2	0	0	9	0	0	3	1	1
Bt.16521.1.S1_at	PION	blue	323.343	2	2	1	2	0	3	6	0	0	3	1	0
Bt.16521.2.A1_at	PION	blue	313.601	3	2	1	2	0	3	6	0	0	3	1	0
Bt.16538.2.A1_at	LOC100849055	blue	480.553	0	0	1	2	0	1	10	4	2	3	1	1
Bt.16543.1.S1_at	MLXIPL	blue	954.936	0	1	0	2	0	0	8	0	1	3	1	1
Bt.16543.2.A1_at	MLXIPL	blue	570.913	0	0	1	2	0	0	9	2	0	3	1	1
Bt.1655.1.A1_at	IMPA2	blue	769.433	0	1	0	2	0	2	8	0	1	3	1	0
Bt.16559.1.A1_at	RARS2	blue	460.068	1	0	0	2	0	1	6	2	1	3	1	1
Bt.16582.1.A1_at	LOC540627	blue	1014.71	0	0	0	2	0	0	10	0	1	3	1	1
Bt.16583.1.S1_at	TMEM37	blue	570.143	0	1	1	2	0	2	8	0	0	3	1	0
Bt.16592.1.A1_at	HAO1	blue	1194.31	0	0	0	0	0	0	10	1	1	0	0	1
Bt.16596.1.A1_at	LRRC3	blue	1147.3	0	0	1	2	0	0	8	1	0	3	1	1
Bt.16596.2.S1_at	LRRC3	blue	774.029	1	0	1	2	0	2	8	0	0	3	1	1
Bt.1663.1.A1_at	BPHL	blue	1093.11	1	1	0	2	0	0	7	0	1	3	1	1
Bt.16634.1.A1_at	PURA	blue	915.2	0	1	0	2	0	0	8	0	1	3	1	1
Bt.16636.1.S1_at	FAM115A	blue	858.564	1	1	0	2	0	0	7	0	1	3	1	1
Bt.16636.2.A1_at	FAM115A	blue	960.003	0	0	1	2	0	0	7	1	0	3	1	2
Bt.16637.1.A1_at	ABCD1	blue	842.831	0	0	1	2	0	2	10	0	0	3	1	1
Bt.16638.1.S1_at	RORC	blue	828.009	3	0	1	2	0	0	9	0	0	3	1	1
Bt.16638.2.S1_at	RORC	blue	960.521	2	0	0	2	0	0	8	0	1	3	1	1
Bt.16646.1.S1_at	FBXO44	blue	1003.38	0	0	1	2	0	0	8	1	0	3	1	1
Bt.16647.1.S1_at	NBEAL1	blue	877.215	1	1	1	2	0	0	7	0	0	3	1	0
Bt.16647.2.A1_at	NBEAL1	blue	537.167	2	0	0	2	0	0	7	1	1	3	1	0
Bt.16652.1.A1_at	CYP7A1	blue	994.051	0	1	1	2	0	0	9	0	0	3	1	1
Bt.1667.1.S1_at	CDC34	blue	610.536	2	0	0	1	0	2	7	0	1	3	1	1
Bt.16689.1.S1_at	NDUFAF7	blue	764.305	1	0	1	2	0	0	7	1	0	3	1	2
Bt.16689.2.A1_at	PRKD3	blue	907.009	0	0	2	2	0	0	6	2	0	3	1	1
Bt.16699.1.A1_at	LOC100849678	blue	469.756	0	0	0	2	0	0	8	1	1	3	1	1
Bt.16720.1.A1_at	CYP4B1	blue	192.607	0	0	1	2	0	0	6	1	0	3	1	2
Bt.16722.1.S1_at	LOC100851160	blue	743.832	1	1	0	2	0	0	7	0	1	3	1	2
Bt.16727.1.A1_at	CLN8	blue	498.345	2	1	0	2	0	1	9	0	1	3	1	1
Bt.16727.2.S1_at	CLN8	blue	419.439	0	0	0	2	0	1	8	1	1	3	1	0
Bt.1673.1.A1_at	IL17RC	blue	966.51	0	0	1	2	0	1	9	0	0	3	1	1
Bt.1673.2.S1_at	IL17RC	blue	1138.84	0	0	0	0	0	0	11	1	1	0	0	1
Bt.16733.1.A1_s_at	NARF	blue	510.366	4	0	0	2	0	1	7	0	1	3	1	1
Bt.16740.1.A1_at	LAMB3	blue	257.398	1	0	1	2	0	0	6	1	0	3	1	1
Bt.16745.1.A1_at	CCL28	blue	828.941	1	0	1	2	0	0	6	1	0	3	1	1
Bt.16747.1.A1_at	CHD6	blue	726.23	0	0	1	2	0	0	9	1	0	3	1	0
Bt.16750.1.S1_at	EBAG9	blue	355.05	1	1	0	2	0	2	4	0	1	3	1	1
Bt.16750.2.A1_at	EBAG9	blue	580.908	1	1	0	2	0	2	6	0	1	3	1	1
Bt.1676.1.A1_at	SIGIRR	blue	896.36	1	0	1	2	0	1	8	1	0	3	1	1
Bt.16782.3.A1_at	LOC100849117	blue	631.177	0	0	0	2	0	0	9	2	1	3	1	1
Bt.16789.1.A1_at	ASUN	blue	222.654	1	2	1	2	0	1	6	0	0	3	1	0
Bt.16795.1.A1_at	SPAG6	blue	1212.95	0	0	0	2	0	0	9	0	0	3	0	1
Bt.16800.1.A1_at	SLC17A2	blue	737.415	1	0	1	2	0	0	7	1	0	3	1	1
Bt.16810.1.S1_at	WBSCR27	blue	797.93	1	0	1	2	0	2	8	0	0	3	1	1
Bt.16811.1.A1_at	DECR2	blue	662.68	2	1	1	2	0	0	7	0	0	3	1	1
Bt.1682.1.S1_at	TAOK3	blue	190.122	0	2	1	2	0	3	6	0	0	3	1	0
Bt.16822.1.S1_at	ICK	blue	711.077	1	0	0	0	0	0	9	1	1	4	1	0
Bt.16832.1.A1_at	HOGA1	blue	709.352	0	0	1	2	0	0	7	1	0	3	1	1
Bt.16836.1.S1_at	MYO1B	blue	476.787	0	1	2	2	0	0	7	1	0	3	1	1
Bt.16838.1.S1_at	APOL3	blue	285.706	1	2	1	2	0	0	6	0	1	3	1	1
Bt.16838.2.A1_at	APOL3	blue	885.546	0	1	1	2	0	0	8	1	1	3	1	0
Bt.1684.1.S1_at	EGLN1	blue	585.672	0	0	1	2	0	0	7	1	0	3	1	2
Bt.16841.1.A1_at	SNRK	blue	631.286	1	0	0	2	0	0	7	1	1	3	1	2
Bt.16843.1.A1_at	CHCHD10	blue	803.091	0	0	0	2	0	1	8	1	1	3	1	1
Bt.16861.1.A1_at	LOC515128	blue	172.553	1	1	1	2	0	0	7	0	0	3	1	2
Bt.16873.1.S1_at	HSD17B2	blue	928.782	0	0	1	2	0	0	10	0	0	3	1	1
Bt.16875.1.A1_at	TCP11L2	blue	751.247	0	0	0	2	0	0	9	1	1	3	1	1
Bt.16889.1.A1_at	LTB4R	blue	164.129	0	0	0	2	0	0	5	1	1	3	1	1
Bt.16892.1.A1_at	SYBU	blue	984.014	0	1	0	2	0	0	8	0	1	3	1	1
Bt.1690.1.S1_at	RNF130	blue	854.674	1	0	1	2	0	0	6	1	0	3	1	3
Bt.16916.1.S1_at	KLF11	blue	875.764	0	0	0	2	0	0	12	0	1	3	1	3
Bt.16916.2.A1_at	KLF11	blue	926.352	0	0	1	2	0	0	9	0	0	3	1	3
Bt.16916.3.S1_at	KLF11	blue	760.568	0	0	1	2	0	0	12	0	0	3	1	3
Bt.16924.1.A1_at	SEPP1	blue	713.946	0	2	0	2	0	0	7	0	2	3	1	1
Bt.16936.1.S1_at	HPN	blue	834.863	1	0	0	2	0	1	7	1	1	3	1	1
Bt.1696.1.S1_at	SAMM50	blue	701.738	3	0	0	2	0	2	8	0	1	3	1	1
Bt.16963.1.S1_at	TYW3	blue	320.092	3	2	0	2	0	0	4	0	2	3	1	1
Bt.16967.1.A1_at	LOC100848507	blue	390.811	1	0	0	2	0	1	7	1	1	3	1	1
Bt.1697.1.S1_at	SRA1	blue	248.776	1	0	1	2	0	3	8	0	0	3	1	0
Bt.1697.2.S1_at	APBB3	blue	270.616	2	0	1	2	0	0	7	2	0	3	1	1
Bt.1697.3.S1_a_at	APBB3	blue	523.614	0	2	2	2	0	0	6	0	0	3	1	1
Bt.16976.1.S1_at	ZBTB44	blue	316.632	0	0	1	2	0	0	6	2	1	3	1	1
Bt.16976.2.A1_at	ZBTB44	blue	733.395	0	0	0	2	0	0	8	1	1	3	1	1
Bt.16979.2.S1_at	NAPEPLD	blue	630.221	0	2	0	2	0	0	7	0	2	3	1	1
Bt.16985.1.S1_at	ELMO1	blue	578.096	0	1	1	2	0	2	7	0	0	3	1	0
Bt.16985.2.S1_at	ELMO1	blue	640.17	0	0	1	2	0	1	7	1	0	3	1	1
Bt.16988.1.A1_at	LOC100847932	blue	472.743	0	0	2	2	0	1	6	2	0	3	1	1
Bt.1701.1.S1_at	COPZ2	blue	1007.26	0	0	1	2	0	0	9	1	0	3	1	1
Bt.1701.2.A1_a_at	COPZ2	blue	980.552	0	0	1	2	0	0	10	0	0	3	1	1
Bt.17014.1.A1_at	DYTN	blue	642.871	1	0	2	2	0	0	7	2	0	3	1	0
Bt.17054.1.A1_at	RRM2B	blue	415.16	1	1	1	2	0	1	5	1	1	3	1	0
Bt.1707.1.S1_at	VKORC1	blue	868.742	1	1	0	2	0	0	7	0	1	3	1	1
Bt.17079.1.S1_a_at	VGLL4	blue	688.118	0	1	1	2	0	0	8	0	0	3	1	2
Bt.17081.1.A1_at	LMO2	blue	207.251	0	0	0	2	0	1	9	3	1	3	1	0
Bt.17081.2.S1_at	LMO2	blue	305.789	1	0	0	2	0	1	10	3	1	3	1	0
Bt.17095.1.A1_at	FPGT	blue	547.635	1	2	1	2	0	0	7	1	1	3	1	2
Bt.17095.2.A1_at	FPGT	blue	686.621	2	0	0	2	0	0	9	1	1	3	1	2
Bt.17096.1.S1_at	SYCP3	blue	693.381	0	0	0	2	0	0	8	1	1	3	1	1
Bt.17097.2.A1_at	POGK	blue	568.6	1	0	2	2	0	0	7	2	0	3	1	0
Bt.17110.1.A1_at	FMO5	blue	778.871	1	0	0	2	0	0	7	1	1	3	1	2
Bt.17110.2.A1_at	FMO5	blue	878.896	1	0	0	2	0	0	7	1	1	3	1	3
Bt.17121.1.S1_at	ACSL3	blue	285.382	2	2	1	2	0	1	6	0	0	3	1	0
Bt.17124.1.A1_s_at	NUDT14	blue	940.524	1	0	1	2	0	0	8	0	0	3	1	2
Bt.17179.1.S1_at	HJURP	blue	490.212	0	0	0	2	0	3	9	1	1	3	1	0
Bt.1718.3.S1_at	YY1	blue	168.836	1	0	1	2	0	0	5	2	0	3	1	1
Bt.17191.1.A1_at	MAGI2	blue	468.349	0	0	1	2	0	0	7	1	0	3	1	2
Bt.1721.1.S1_at	BPNT1	blue	616.867	2	1	1	2	0	0	7	0	0	3	1	1
Bt.17213.1.A1_at	SLC10A1	blue	960.606	0	0	1	2	0	0	8	1	0	3	1	1
Bt.17216.1.A1_at	FRS2	blue	480.236	2	1	1	2	0	0	6	0	0	3	1	2
Bt.1722.3.S1_a_at	MIB2	blue	1135.07	0	0	0	0	0	0	11	0	1	0	0	1
Bt.17231.1.A1_at	ACSM2A	blue	876.136	1	0	1	2	0	0	10	0	0	3	1	1
Bt.17232.1.A1_at	AVPR1A	blue	827.477	0	0	1	2	0	0	9	1	0	3	1	0
Bt.17242.1.A1_at	CYP2B6	blue	791.636	1	0	1	2	0	0	6	2	1	3	1	1
Bt.17252.1.S1_at	TMEM135	blue	892.113	0	0	0	2	0	0	8	1	1	3	1	2
Bt.17265.1.A1_a_at	NR1H3	blue	385.309	2	1	0	2	0	3	7	0	1	3	1	0
Bt.17265.2.S1_at	NR1H3	blue	495.116	1	1	1	2	0	3	7	0	0	3	1	0
Bt.17280.1.S1_at	PLEKHH1	blue	767.468	0	1	1	2	0	0	8	0	0	3	1	3
Bt.17284.1.S1_at	POLD4	blue	357.373	2	0	0	2	0	1	6	1	1	3	1	1
Bt.17294.2.S1_at	EPS15	blue	411.11	2	0	1	2	0	1	6	0	0	3	1	2
Bt.17299.1.A1_at	SIAH2	blue	513.749	0	1	1	2	0	1	8	0	0	3	1	1
Bt.17313.1.A1_at	ATMIN	blue	268.546	0	1	2	2	0	0	6	1	0	3	1	1
Bt.17332.1.S1_at	NR3C2	blue	685.266	0	0	0	2	0	0	8	0	1	3	1	3
Bt.17332.2.S1_at	NR3C2	blue	781.193	0	0	0	2	0	0	9	0	1	3	1	3
Bt.17332.3.A1_at	NR3C2	blue	758.588	0	0	1	2	0	0	9	0	0	3	1	3
Bt.1734.1.S1_at	ERLIN2	blue	806.604	2	0	1	2	0	0	6	0	0	3	1	3
Bt.17343.1.S1_at	TCF7L1	blue	906.324	0	0	1	2	0	0	10	0	0	3	1	1
Bt.1735.1.S1_at	QDPR	blue	1209.42	0	0	0	0	0	0	11	1	1	0	0	1
Bt.17354.1.A1_at	ARMC2	blue	492.803	0	0	1	2	0	0	7	2	0	3	1	2
Bt.17368.1.A1_at	P2RY14	blue	484.923	0	0	0	2	0	1	6	1	1	3	1	2
Bt.17368.2.S1_at	P2RY14	blue	256.29	0	0	2	2	0	0	5	2	0	3	1	2
Bt.17370.1.A1_s_at	LIX1L	blue	727.731	0	0	1	2	0	0	8	1	0	3	1	2
Bt.17377.1.S1_at	MOB3B	blue	323.881	1	1	1	2	0	0	4	0	0	3	1	2
Bt.17379.1.A1_at	DMGDH	blue	1033.1	0	0	0	2	0	1	7	1	1	3	1	1
Bt.17380.1.S1_at	TMEM205	blue	1079.77	1	0	1	2	0	0	7	1	0	3	1	1
Bt.17384.1.S1_at	CTTNBP2NL	blue	130.428	1	2	1	2	0	1	4	0	0	3	1	1
Bt.1739.1.S1_at	FZD4	blue	784.607	1	1	1	2	0	0	8	0	0	3	1	2
Bt.17390.1.A1_at	DIP2C	blue	972.382	0	0	1	2	0	0	7	2	1	3	1	1
Bt.1743.2.S1_a_at	FARS2	blue	487.233	2	0	1	2	0	2	6	1	0	3	1	0
Bt.17436.1.S1_at	TCTEX1D2	blue	827.447	0	2	1	2	0	1	6	0	1	3	1	0
Bt.17441.1.A1_at	COQ10A	blue	640.363	0	1	0	2	0	0	6	0	1	3	1	2
Bt.17452.1.S1_at	MPDZ	blue	995.404	0	1	0	2	0	0	9	0	1	3	1	1
Bt.17456.1.S1_at	ADK	blue	727.614	1	0	1	2	0	2	8	0	0	3	1	1
Bt.17457.1.A1_at	DLG3	blue	938.636	0	0	1	2	0	2	9	0	0	3	1	1
Bt.17477.1.A1_at	LRP11	blue	742.901	1	0	0	2	0	0	7	0	1	3	1	3
Bt.17479.1.A1_at	CABYR	blue	874.178	0	1	1	2	0	0	9	0	0	3	1	1
Bt.1748.2.S1_a_at	KLC4	blue	1154.83	0	0	1	2	0	0	7	2	1	3	1	1
Bt.17491.1.A1_at	CAMK1D	blue	211.384	1	1	1	2	0	1	4	0	0	3	1	0
Bt.17492.1.S1_at	NAB1	blue	214.441	1	0	0	2	0	1	5	1	1	3	1	1
Bt.17499.1.A1_at	PCSK6	blue	748.711	0	0	0	2	0	2	11	0	1	3	1	1
Bt.17513.1.A1_at	PLIN5	blue	504.948	1	0	1	2	0	0	9	0	0	3	1	1
Bt.17515.1.A1_at	ADTRP	blue	1218.6	0	0	0	0	0	0	10	1	1	0	0	1
Bt.17517.1.S1_at	FAM221A	blue	473.21	2	1	1	2	0	0	6	0	0	3	1	2
Bt.17528.1.A1_at	SRRM2	blue	239.72	0	0	2	2	0	1	7	2	0	3	1	0
Bt.17543.1.A1_at	RGSL1	blue	626.164	0	0	1	2	0	0	7	2	1	3	1	0
Bt.17574.1.A1_at	LOC513746	blue	913.598	0	0	0	2	0	0	10	0	1	3	1	1
Bt.17581.1.A1_at	METTL7B	blue	964.232	0	0	0	2	0	2	8	0	1	3	1	1
Bt.17581.2.S1_at	METTL7B	blue	1035.49	1	0	0	2	0	0	8	1	1	3	1	1
Bt.17585.1.S1_at	ST3GAL5	blue	601.016	0	0	1	2	0	1	10	1	0	3	1	1
Bt.17585.1.S2_at	ST3GAL5	blue	642.348	0	0	1	2	0	1	8	1	0	3	1	1
Bt.17592.1.S1_at	RAPGEF1	blue	337.923	1	0	0	2	0	2	6	1	1	3	1	0
Bt.17603.1.A1_at	LOC100847215	blue	1196.17	0	0	0	0	0	0	10	1	1	0	0	1
Bt.17613.1.A1_at	PHKA1	blue	395.992	0	0	0	2	0	0	7	1	1	3	1	1
Bt.17617.1.A1_at	ALG9	blue	688.128	0	0	1	2	0	2	8	1	0	3	1	1
Bt.17630.1.S1_at	MYCBP2	blue	707.05	0	1	1	2	0	0	8	0	0	3	1	1
Bt.17637.1.A1_at	APBB2	blue	693.078	1	1	1	2	0	0	7	0	0	3	1	1
Bt.17637.2.S1_at	APBB2	blue	855.262	1	2	2	2	0	0	6	0	0	3	1	1
Bt.17637.3.A1_at	APBB2	blue	501.333	0	2	1	2	0	1	6	0	1	3	1	0
Bt.1764.1.S1_at	OCIAD1	blue	430.453	0	0	0	2	0	0	7	3	1	3	1	2
Bt.17641.1.A1_at	SPRYD7	blue	632.86	2	1	0	2	0	0	7	0	1	3	1	2
Bt.17641.2.A1_at	SPRYD7	blue	680.452	3	0	0	2	0	0	8	0	1	3	1	2
Bt.17653.1.A1_at	UPP2	blue	869.822	0	0	0	2	0	0	9	1	1	3	1	1
Bt.17657.1.A1_at	SCLT1	blue	294.313	1	2	2	2	0	1	6	0	0	3	1	0
Bt.17665.1.A1_at	SLC25A21	blue	697.554	0	0	0	2	0	0	10	0	1	3	1	1
Bt.17670.1.A1_at	GPRIN3	blue	614.43	1	1	1	2	0	1	7	0	0	3	1	1
Bt.17672.1.S1_at	ARHGEF2	blue	126.86	3	1	1	2	0	1	5	0	0	3	1	0
Bt.17678.1.A1_at	APCS	blue	402.187	0	2	1	2	0	0	8	0	1	3	1	0
Bt.17687.1.A1_at	LOC100848906	blue	859.608	1	1	0	2	0	0	8	0	1	3	1	3
Bt.17692.1.S1_a_at	CLPX	blue	1065.45	0	2	2	2	0	0	8	0	0	3	1	0
Bt.17696.1.A1_at	UGT3A2	blue	636.378	1	1	1	2	0	0	7	1	1	3	1	0
Bt.17696.2.A1_at	UGT3A2	blue	734.074	1	1	0	2	0	1	7	0	1	3	1	0
Bt.17697.1.A1_at	SERPINA11	blue	778.851	0	2	0	2	0	1	7	0	2	3	1	0
Bt.17701.1.A1_at	ZFP2	blue	140.476	0	0	0	2	0	0	3	1	1	3	1	3
Bt.17703.1.S1_at	SLC15A2	blue	490.987	2	0	0	2	0	0	6	2	2	3	1	0
Bt.17703.2.A1_at	SLC15A2	blue	777.61	1	2	2	2	0	0	6	0	0	3	1	0
Bt.17718.2.S1_at	GTF2A1	blue	541.116	1	0	0	2	0	0	8	1	1	3	1	2
Bt.17728.2.A1_a_at	C8G	blue	1103.57	0	0	0	2	0	0	8	1	1	3	1	1
Bt.17735.1.A1_at	XYLB	blue	887.485	0	0	1	2	0	1	7	1	0	3	1	1
Bt.17741.1.A1_at	ST7L	blue	852.781	0	0	0	2	0	0	9	1	1	3	1	3
Bt.17742.2.A1_at	RALGAPA2	blue	509.678	1	0	1	2	0	0	8	1	0	3	1	1
Bt.1776.2.S1_a_at	KANK3	blue	412.699	0	0	0	2	0	0	7	1	1	3	1	2
Bt.17761.1.A1_at	TRIM68	blue	381.415	1	0	0	2	0	0	8	1	1	3	1	2
Bt.17762.1.A1_at	LOC100848281	blue	683.638	0	0	2	2	0	0	6	2	0	3	1	1
Bt.17766.1.S1_at	TCAIM	blue	592.312	2	0	0	2	0	0	7	0	1	3	1	2
Bt.17772.1.S1_at	MDM2	blue	144.667	1	1	0	2	0	1	5	0	1	3	1	1
Bt.17773.1.S1_at	GNGT2	blue	168.637	0	2	1	2	0	1	5	0	0	3	1	0
Bt.17773.2.A1_at	GNGT2	blue	172.24	0	2	1	2	0	1	7	0	0	3	1	0
Bt.17793.1.A1_at	HSD11B1L	blue	945.197	0	1	1	2	0	0	10	0	0	3	1	1
Bt.1780.2.A1_at	CTBP1	blue	732.672	1	1	0	2	0	1	7	0	1	3	1	0
Bt.17803.1.S1_at	PEX7	blue	431.171	0	1	1	2	0	0	7	0	0	3	1	1
Bt.17805.1.S1_at	NUDT12	blue	435.076	1	0	0	2	0	1	6	1	1	3	1	1
Bt.17812.1.S1_at	NUPL1	blue	260.407	1	2	2	2	0	1	5	0	0	3	1	1
Bt.17843.1.A1_at	AKAP8L	blue	799.135	1	0	1	2	0	0	6	2	1	3	1	1
Bt.17848.1.S1_at	ZMYND8	blue	578.061	0	0	1	2	0	1	7	1	0	3	1	2
Bt.17848.2.S1_at	ZMYND8	blue	425.637	0	0	0	0	0	0	11	1	1	4	1	0
Bt.17849.1.A1_at	SORL1	blue	573.059	2	1	0	2	0	0	6	0	1	3	1	2
Bt.17849.2.S1_at	SORL1	blue	656.14	2	0	1	2	0	0	6	1	0	3	1	1
Bt.17857.1.A1_at	C10H15orf59	blue	642.855	0	0	0	2	0	2	8	0	1	3	1	1
Bt.17865.1.A1_at	NOSTRIN	blue	442.087	3	2	1	0	0	0	6	0	1	0	1	2
Bt.17869.1.A1_at	NTN5	blue	1032.29	0	2	2	0	0	1	9	0	0	0	1	1
Bt.1788.1.A1_at	H1FX	blue	645.021	2	0	1	0	0	1	8	1	0	0	1	0
Bt.17898.1.A1_at	MAP9	blue	184.573	3	0	0	0	0	0	3	0	0	0	1	1
Bt.1791.1.A1_at	NPDC1	blue	273.543	2	2	1	0	0	1	5	0	0	0	1	0
Bt.17915.1.S1_at	NCAPG	blue	357.314	0	0	1	0	0	3	6	2	2	0	1	0
Bt.1792.1.S1_at	BDH2	blue	794.524	0	1	1	0	0	0	9	0	0	0	1	3
Bt.17925.1.A1_at	LOC100848443	blue	547.709	0	2	0	0	0	0	9	0	1	0	1	1
Bt.17935.1.S1_at	MYH14	blue	718.151	1	0	2	0	0	2	7	2	0	0	1	1
Bt.17938.1.A1_at	ASL	blue	415.249	0	2	2	0	0	0	6	0	1	0	1	2
Bt.17938.2.S1_at	ASL	blue	508.27	0	0	0	0	0	0	6	0	0	0	1	1
Bt.17943.1.S1_at	FTO	blue	1045.37	0	0	1	0	0	0	9	2	1	0	1	3
Bt.1796.2.S1_at	MPG	blue	670.688	1	0	1	0	0	2	7	2	1	0	1	1
Bt.17961.1.S1_at	APOC4	blue	1045.32	0	0	1	0	0	1	7	2	2	0	1	1
Bt.1797.1.S1_at	MPPE1	blue	604.781	0	0	0	0	0	0	8	3	2	0	1	0
Bt.17972.1.A1_at	DVL2	blue	841.982	0	3	0	0	0	0	9	0	1	0	1	3
Bt.17974.1.S1_at	PIK3C3	blue	736.248	3	1	1	0	0	0	9	0	0	0	1	1
Bt.17985.1.S1_at	ZNF362	blue	897.88	0	0	1	0	0	0	10	1	0	0	1	2
Bt.17989.1.S1_at	PAAF1	blue	870.1	0	0	0	0	0	0	8	0	0	0	2	3
Bt.17989.2.S1_at	PAAF1	blue	571.232	2	2	2	0	0	0	5	0	1	0	1	1
Bt.17998.1.A1_at	MGC137211	blue	1068.16	0	0	1	2	0	0	8	1	0	3	1	1
Bt.18006.1.S1_at	MPZL1	blue	852.166	0	0	0	0	0	0	8	2	2	0	1	3
Bt.18009.1.A1_at	FAM167A	blue	313.721	0	0	0	0	0	1	6	0	0	0	1	0
Bt.18013.1.A1_at	RERE	blue	245.812	0	0	1	0	0	1	4	1	0	0	1	1
Bt.18037.1.S1_at	ASPDH	blue	1173.58	0	0	0	0	0	0	10	1	1	0	0	1
Bt.18037.2.A1_at	ASPDH	blue	930.257	0	0	1	0	0	1	9	2	1	0	1	1
Bt.18039.1.S1_at	LOC100851953	blue	471.158	1	0	1	0	0	0	8	2	0	0	1	0
Bt.18057.1.A1_at	HIVEP1	blue	191.975	1	1	1	0	0	0	3	1	0	0	1	2
Bt.18059.1.S1_at	CLYBL	blue	358.401	1	2	0	0	0	0	6	0	1	0	1	1
Bt.1806.1.S1_at	MFN2	blue	539.016	2	0	0	0	0	0	5	0	0	0	1	0
Bt.18079.1.A1_at	MLYCD	blue	763.493	1	0	0	0	0	0	7	1	2	0	1	2
Bt.18083.1.S1_at	PTPLAD2	blue	146.535	1	0	2	0	0	1	4	2	1	0	1	0
Bt.18086.1.S1_at	TBC1D7	blue	851.834	2	0	2	0	0	0	8	1	0	0	1	1
Bt.18094.1.A1_at	SORBS1	blue	538.754	0	2	1	0	0	0	10	0	1	0	1	0
Bt.18098.1.S1_at	PAOX	blue	906.613	0	2	2	0	0	1	7	0	1	0	1	0
Bt.18105.1.A1_at	CAMKMT	blue	373.951	0	0	0	0	0	0	7	3	1	0	1	1
Bt.18113.2.S1_at	SNAPIN	blue	710.039	2	0	0	0	0	0	6	0	0	0	2	2
Bt.18126.1.A1_at	PRICKLE1	blue	513.935	0	2	1	0	0	0	8	0	2	0	1	1
Bt.18135.1.S1_at	S100PBP	blue	372.824	1	2	1	0	0	0	7	1	0	0	1	0
Bt.18135.2.A1_at	S100PBP	blue	386.636	1	4	1	0	0	0	6	1	0	0	1	0
Bt.18135.3.A1_at	S100PBP	blue	687.449	0	2	1	0	0	0	8	1	0	0	1	2
Bt.1815.1.S1_at	CUEDC1	blue	867.661	0	0	1	2	0	1	8	1	0	3	1	0
Bt.18157.1.A1_at	C21H14orf126	blue	382.862	1	1	1	2	0	0	6	1	1	3	1	1
Bt.18160.1.A1_at	TNRC6A	blue	427.83	0	2	2	2	0	1	5	0	0	3	1	1
Bt.18166.1.A1_at	RAB11FIP2	blue	682.446	0	0	2	2	0	1	6	1	0	3	1	0
Bt.18177.1.A1_at	OSBPL9	blue	574.816	2	0	0	2	0	1	6	0	1	3	1	2
Bt.1818.1.S1_at	DSP	blue	816.918	0	0	1	2	0	0	7	2	1	3	1	1
Bt.18180.1.A1_at	PIK3C2G	blue	1197.98	0	0	1	0	1	0	9	2	2	1	1	1
Bt.18204.2.A1_at	FAM83G	blue	668.941	0	0	0	2	0	0	7	2	2	3	1	1
Bt.18229.1.A1_at	PALB2	blue	656.229	2	0	1	2	0	2	9	0	0	3	1	0
Bt.18230.1.S1_a_at	NASP	blue	694.736	1	1	1	2	0	0	7	0	0	3	1	0
Bt.18231.1.S1_at	CYP2C87	blue	1183.12	0	0	0	0	0	0	11	0	1	0	0	1
Bt.18233.1.A1_s_at	BCL2	blue	205.354	1	2	1	2	0	0	6	0	1	3	1	0
Bt.1825.1.S1_at	DHRS11	blue	540.505	0	0	0	2	0	2	9	0	1	3	1	1
Bt.18251.1.A1_at	PAQR3	blue	327.423	2	0	1	2	0	0	7	1	0	3	1	0
Bt.18260.1.A1_at	CA5A	blue	878.206	1	1	1	2	0	0	8	0	0	3	1	1
Bt.18270.1.A1_at	TNRC6A	blue	913.014	1	0	1	2	0	0	9	0	0	3	1	2
Bt.18270.2.S1_at	TNRC6A	blue	1028.32	0	0	1	2	0	0	8	0	0	3	1	3
Bt.18271.1.A1_at	MLL3	blue	184.148	0	0	1	2	0	1	5	1	1	3	1	1
Bt.18276.1.S1_at	PPM1L	blue	568.445	1	0	1	2	0	0	8	1	0	3	1	1
Bt.18278.1.S1_at	LOC782657	blue	324.78	3	0	0	2	0	3	8	0	1	3	1	0
Bt.18278.2.A1_at	LOC782657	blue	541.468	0	0	0	2	0	2	8	1	1	3	1	0
Bt.18280.1.S1_at	SPON2	blue	1117.25	0	0	0	0	0	0	10	1	1	0	0	1
Bt.18310.1.A1_at	DPYS	blue	993.26	0	0	0	2	0	0	7	2	2	3	1	1
Bt.18315.1.S1_at	KANK1	blue	347.259	1	0	0	2	0	0	6	1	1	3	1	1
Bt.18315.2.S1_at	KANK1	blue	454.877	1	0	0	2	0	0	9	0	1	3	1	2
Bt.18323.1.A1_at	LOC509506	blue	827.04	1	0	1	2	0	2	8	0	0	3	1	1
Bt.18325.1.A1_at	MAP7	blue	991.222	0	0	0	2	0	0	10	0	1	3	1	1
Bt.18325.2.A1_a_at	MAP7	blue	653.507	0	1	1	2	0	0	8	0	0	3	1	1
Bt.18325.2.A1_at	MAP7	blue	632.034	0	0	1	2	0	0	7	2	1	3	1	1
Bt.18326.2.S1_a_at	LOC513548	blue	550.503	0	0	2	2	0	0	6	2	0	3	1	1
Bt.18328.2.A1_a_at	SNCAIP	blue	846.908	0	1	1	2	0	0	8	0	0	3	1	1
Bt.18330.1.A1_at	ASGR2	blue	504.319	1	2	1	2	0	1	8	1	0	3	1	0
Bt.18330.2.S1_at	ASGR2	blue	755.177	1	1	0	2	0	0	7	1	1	3	1	1
Bt.18333.1.S1_at	ACAD11	blue	501.801	2	2	1	2	0	0	5	0	1	3	1	1
Bt.18335.1.A1_at	CHD1L	blue	539.016	2	2	1	2	0	0	5	0	1	3	1	0
Bt.18340.1.A1_at	CEPT1	blue	415.548	2	0	1	2	0	0	6	1	0	3	1	2
Bt.18352.1.A1_at	GADD45GIP1	blue	772.659	0	0	1	2	0	2	7	1	0	3	1	1
Bt.18357.1.A1_at	PDE3B	blue	334.172	0	0	1	2	0	0	8	3	1	3	1	2
Bt.1837.1.S1_at	BCAS3	blue	578.322	0	0	1	2	0	0	9	1	1	3	1	0
Bt.18377.1.S1_at	TRMT1L	blue	395.934	3	4	2	2	0	0	7	2	1	3	1	2
Bt.18386.1.A1_at	ZNF134	blue	210.741	0	1	1	2	0	0	3	0	0	3	1	3
Bt.18416.1.S1_at	TMEM260	blue	166.337	4	1	0	2	0	0	3	0	1	3	1	2
Bt.18421.1.S1_at	ZNF584	blue	302.189	1	0	1	2	0	0	7	1	0	3	1	1
Bt.18435.1.S1_at	ANGEL1	blue	373.029	0	1	1	2	0	1	8	0	0	3	1	1
Bt.18435.3.A1_at	ANGEL1	blue	987.394	1	0	0	2	0	0	10	0	1	3	1	2
Bt.1844.1.S1_at	DYNLT3	blue	790.64	0	0	1	2	0	0	7	1	0	3	1	2
Bt.18456.1.S1_at	FBLN2	blue	269.206	0	0	2	2	0	0	5	2	0	3	1	2
Bt.18476.1.A1_at	IRF5	blue	262.888	1	2	1	2	0	2	5	0	0	3	1	0
Bt.18477.1.A1_at	PDSS2	blue	869.891	1	1	0	2	0	0	7	0	1	3	1	1
Bt.18479.1.A1_at	ZNF608	blue	610.764	1	1	1	2	0	0	10	0	0	3	1	3
Bt.18484.1.A1_at	NT5DC1	blue	755.547	2	0	1	2	0	2	7	0	0	3	1	1
Bt.18513.1.S1_at	FUNDC1	blue	338.373	2	2	0	2	0	2	5	0	1	3	1	0
Bt.18519.1.A1_at	RSBN1	blue	194.956	1	1	1	2	0	0	3	0	0	3	1	2
Bt.1854.1.S1_at	IFT20	blue	860.429	0	0	1	2	0	2	8	1	0	3	1	0
Bt.18546.1.A1_at	ZNF624	blue	693.184	1	1	0	2	0	0	6	0	1	3	1	2
Bt.1855.1.S1_at	CST3	blue	414.619	0	0	1	2	0	1	8	0	0	3	1	2
Bt.18564.1.A1_at	ADH1C	blue	1196.17	0	0	2	0	1	0	8	2	1	1	1	1
Bt.18564.2.A1_at	ADH1C	blue	1144.28	0	0	0	0	0	0	11	0	1	0	0	1
Bt.18566.1.A1_at	LOC539805	blue	719.702	1	2	1	2	0	1	9	0	0	3	1	1
Bt.18569.1.A1_at	IFT43	blue	290.408	1	0	0	2	0	0	6	1	1	3	1	1
Bt.18572.1.A1_at	PURG	blue	865.919	0	2	1	2	0	0	9	0	0	3	1	3
Bt.1858.1.A1_at	FAM210B	blue	788.096	1	0	0	2	0	0	8	1	1	3	1	3
Bt.18605.1.A1_at	SOS2	blue	207.966	0	0	1	2	0	0	5	1	0	3	1	0
Bt.18615.1.A1_at	PRUNE2	blue	896.581	0	1	0	2	0	0	8	0	1	3	1	2
Bt.18634.1.A1_at	PPM1K	blue	419.099	2	0	0	2	0	0	9	2	1	3	1	0
Bt.18634.2.S1_at	PPM1K	blue	338.793	2	0	0	2	0	0	9	1	1	3	1	0
Bt.18637.1.A1_at	PTS	blue	846.77	0	0	0	2	0	1	9	0	1	3	1	1
Bt.18639.1.A1_at	FBXO32	blue	279.724	1	2	1	2	0	0	5	0	0	3	1	1
Bt.18649.2.A1_at	TMEM216	blue	808.98	1	0	1	2	0	0	6	2	1	3	1	1
Bt.18652.1.S1_at	ALG6	blue	368.784	3	2	1	2	0	0	5	0	1	3	1	0
Bt.18655.1.A1_at	MTRF1	blue	643.949	1	3	1	2	0	0	7	0	0	3	1	1
Bt.1866.1.A1_at	HABP2	blue	779.436	0	0	0	2	0	2	10	0	1	3	1	1
Bt.18660.1.A1_at	LOC100847479	blue	478.308	0	0	1	2	0	1	7	1	0	3	1	1
Bt.18675.1.S1_at	LOC100848507	blue	634.967	1	1	0	2	0	0	9	0	1	3	1	2
Bt.18696.1.S1_at	RPS6KA4	blue	657.102	0	0	0	2	0	1	8	1	1	3	1	0
Bt.18727.1.A1_at	RWDD2B	blue	157.492	2	2	1	2	0	0	3	0	0	3	1	1
Bt.18733.1.S1_at	CLCC1	blue	646.304	2	0	0	2	0	0	8	1	1	3	1	2
Bt.18735.3.A1_at	ITGB3BP	blue	192.696	0	1	1	2	0	0	4	0	0	3	1	2
Bt.18750.1.A1_at	ASCL1	blue	870.004	0	0	1	2	0	0	10	1	0	3	1	0
Bt.18752.1.S1_at	SMYD2	blue	609.305	0	0	0	2	0	0	8	1	1	3	1	1
Bt.18753.1.A1_at	PTPRD	blue	940.919	0	0	1	2	0	0	9	0	0	3	1	2
Bt.18755.1.A1_at	GSK3B	blue	530.835	0	0	1	2	0	2	8	1	1	3	1	0
Bt.18755.2.S1_at	GSK3B	blue	535.695	1	1	0	2	0	1	6	0	1	3	1	0
Bt.1876.1.S1_at	PEX10	blue	1038.82	1	0	1	2	0	0	8	1	0	3	1	1
Bt.18768.1.A1_at	EIF3A	blue	883.098	0	0	2	2	0	0	7	2	0	3	1	1
Bt.18769.1.S1_at	TRAPPC9	blue	496.642	0	0	0	2	0	3	9	1	1	3	1	0
Bt.18782.1.S1_at	GPRC5A	blue	1150.24	0	0	0	2	0	0	7	0	0	3	0	1
Bt.18802.1.A1_at	LMO7	blue	308.176	0	1	0	2	0	1	8	0	1	3	1	0
Bt.18804.1.A1_at	ZNF26	blue	327.803	1	2	1	2	0	0	5	0	1	3	1	3
Bt.18863.1.S1_at	ALG8	blue	588.076	1	0	0	2	0	2	9	2	1	3	1	1
Bt.18866.1.A1_at	APLF	blue	1019.83	0	0	1	2	0	0	8	1	0	3	1	2
Bt.18882.1.A1_at	SCAPER	blue	740.681	0	0	1	2	0	0	7	1	0	3	1	1
Bt.18895.1.A1_at	GPR34	blue	594.692	0	0	0	2	0	0	8	1	1	3	1	3
Bt.18932.1.A1_at	LOC614993	blue	599.072	1	1	0	2	0	0	8	0	1	3	1	0
Bt.1894.1.S1_at	LOC100138572	blue	761.685	0	1	0	2	0	2	9	0	1	3	1	0
Bt.18951.1.S1_at	RDH11	blue	723.024	0	2	1	2	0	0	6	0	0	3	1	1
Bt.18951.2.S1_at	RDH11	blue	625.603	1	2	1	2	0	0	6	0	0	3	1	1
Bt.18955.1.S1_at	LOC100847382	blue	512.726	0	0	1	2	0	1	11	0	0	3	1	2
Bt.18955.2.A1_at	LOC100847382	blue	645.984	0	0	0	2	0	1	8	1	1	3	1	2
Bt.18973.1.S1_a_at	HEXDC	blue	971.988	0	0	0	2	0	0	10	1	1	3	1	1
Bt.18982.1.A1_at	STXBP6	blue	967.021	0	0	0	2	0	0	8	1	1	3	1	1
Bt.18986.1.S1_at	MBTPS1	blue	519.196	0	0	0	2	0	0	5	1	1	3	1	3
Bt.18990.1.S1_at	PIGV	blue	869.687	1	0	0	2	0	0	7	1	1	3	1	1
Bt.18993.1.A1_at	DDX17	blue	417.647	0	0	1	2	0	0	5	1	1	3	1	1
Bt.18999.1.S1_at	PARD3	blue	808.98	1	2	1	2	0	0	6	0	1	3	1	1
Bt.19006.1.A1_at	UPB1	blue	775.006	0	1	1	2	0	0	8	0	0	3	1	2
Bt.19006.2.A1_at	UPB1	blue	812.559	0	2	1	2	0	1	8	0	0	3	1	1
Bt.19027.1.A1_at	MED14	blue	527.102	2	0	1	2	0	0	8	0	0	3	1	2
Bt.19032.1.S1_at	TSPYL4	blue	603.548	0	0	1	2	0	0	7	2	1	3	1	3
Bt.19038.1.A1_at	KIAA2026	blue	542.063	3	0	0	2	0	0	7	0	1	3	1	3
Bt.19049.1.S1_at	MAP10	blue	220.006	1	2	0	2	0	0	4	0	2	3	1	2
Bt.19052.1.A1_at	KIF21A	blue	947.021	0	0	1	2	0	0	7	2	1	3	1	1
Bt.19060.1.A1_at	SLC23A3	blue	1043.78	0	0	1	2	0	0	9	0	0	3	1	2
Bt.19064.1.A1_at	BTD	blue	824.448	1	0	0	2	0	2	7	0	1	3	1	1
Bt.19064.2.S1_at	BTD	blue	781.773	2	0	0	2	0	2	7	0	1	3	1	1
Bt.1907.1.S1_at	C15H11orf52	blue	240.816	2	0	0	2	0	0	7	1	1	3	1	1
Bt.19079.1.A1_s_at	LOC785805	blue	794.941	0	0	2	2	0	0	6	2	0	3	1	1
Bt.19093.1.S1_at	ALDH1A2	blue	338.635	0	1	0	2	0	1	7	0	1	3	1	0
Bt.19098.1.A1_s_at	GLT25D2	blue	1222.25	0	0	0	0	0	0	11	0	1	0	0	1
Bt.19101.1.A1_at	KLK4	blue	671.92	0	0	1	2	0	2	9	0	0	3	1	0
Bt.19105.1.A1_at	FLI1	blue	570.368	1	0	1	2	0	1	7	0	0	3	1	2
Bt.19181.1.A1_at	LAMC1	blue	287.04	2	0	1	2	0	0	6	1	0	3	1	1
Bt.19181.2.S1_at	LAMC1	blue	693.85	1	0	1	2	0	0	8	1	0	3	1	0
Bt.1920.1.S1_at	STARD10	blue	938.638	0	0	1	2	0	0	8	1	0	3	1	1
Bt.1920.2.S1_at	STARD10	blue	1168.76	0	0	0	0	0	0	10	1	1	0	0	1
Bt.19208.1.A1_at	C2CD5	blue	908.182	0	0	1	2	0	0	6	1	0	3	1	3
Bt.19208.2.S1_at	C2CD5	blue	438.003	1	0	0	2	0	0	7	1	1	3	1	2
Bt.19212.1.S1_at	KLHL9	blue	546.459	1	0	1	2	0	0	9	0	0	3	1	2
Bt.19261.1.S1_at	SOX18	blue	399.09	0	0	1	2	0	0	7	2	1	3	1	1
Bt.19263.1.S1_at	SNX24	blue	700.552	1	0	0	2	0	0	8	1	1	3	1	2
Bt.19274.1.A1_at	C1QTNF7	blue	855.952	0	1	0	2	0	0	8	0	1	3	1	2
Bt.1930.1.S1_at	DCTN2	blue	243.219	1	0	1	2	0	0	5	2	0	3	1	1
Bt.19301.1.A1_at	BICC1	blue	791.842	1	0	1	2	0	0	7	1	0	3	1	2
Bt.19306.1.A1_at	CLASP2	blue	191.335	4	0	1	2	0	1	5	1	0	3	1	1
Bt.19309.1.S1_at	EFNA5	blue	999.424	0	0	1	2	0	0	9	0	0	3	1	2
Bt.19309.3.A1_at	EFNA5	blue	1013.55	0	0	1	2	0	0	9	0	0	3	1	2
Bt.19313.1.A1_at	EIF2B3	blue	740.644	0	2	2	2	0	0	7	0	0	3	1	1
Bt.19322.1.A1_at	COL4A6	blue	421.464	1	0	0	2	0	1	8	1	1	3	1	0
Bt.19338.1.S1_at	LOC100848633	blue	756.218	0	0	1	2	0	0	9	0	0	3	1	2
Bt.19338.2.A1_at	LOC100848633	blue	829.179	0	0	0	2	0	0	7	1	1	3	1	2
Bt.19340.1.A1_at	2016-09-14	blue	1108.49	0	1	1	2	0	0	7	0	0	3	1	1
Bt.19346.2.A1_a_at	FAM149A	blue	961.251	0	0	1	2	0	0	8	1	0	3	1	1
Bt.19355.1.A1_at	LOC516074	blue	917.224	1	0	1	2	0	0	8	0	0	3	1	3
Bt.19363.1.A1_at	APOC2	blue	874.119	0	0	1	2	0	0	9	1	0	3	1	0
Bt.19370.1.A1_at	LOC614914	blue	1038.85	1	0	0	2	0	0	8	1	1	3	1	1
Bt.1938.1.S1_at	VSTM4	blue	534.063	0	2	2	2	0	0	6	0	0	3	1	1
Bt.19382.1.S1_at	LOC100848739	blue	810.104	1	0	1	2	0	0	7	1	0	3	1	2
Bt.19398.1.A1_at	KCTD3	blue	987.428	0	0	0	2	0	0	8	1	1	3	1	2
Bt.19400.1.A1_at	ZNF567	blue	175.635	4	0	1	2	0	0	4	0	0	3	1	3
Bt.19409.1.A1_s_at	MDFIC	blue	449.368	0	0	1	2	0	1	6	1	0	3	1	2
Bt.19431.1.S1_at	MRPS14	blue	759.999	0	0	0	2	0	2	7	1	1	3	1	1
Bt.19431.1.S1_s_at	MRPS14	blue	618.062	0	0	1	2	0	2	8	0	0	3	1	1
Bt.1945.1.A1_at	GYS2	blue	886.341	1	1	1	2	0	0	7	0	0	3	1	1
Bt.19465.2.A1_at	AASDHPPT	blue	174.171	2	1	0	2	0	0	3	0	1	3	1	2
Bt.19482.1.A1_at	TFRC	blue	254.654	2	3	1	2	0	2	4	0	0	3	1	1
Bt.19483.1.A1_at	DEPDC7	blue	771.986	1	0	0	2	0	0	9	0	1	3	1	2
Bt.195.1.A1_at	LECT2	blue	1133.58	0	0	0	0	0	0	11	0	1	0	0	1
Bt.195.2.S1_at	KDM2A	blue	663.11	0	2	0	2	0	0	8	0	2	3	1	0
Bt.1950.1.S1_at	KPNA3	blue	484.932	2	5	1	2	0	0	8	0	0	3	1	1
Bt.19501.1.A1_at	LOC511498	blue	1066.61	0	0	1	2	0	0	8	2	1	3	1	0
Bt.19503.1.A1_at	PARD3B	blue	580.557	0	1	1	2	0	0	8	0	0	3	1	1
Bt.19507.1.A1_at	C8B	blue	845.498	0	0	1	2	0	2	8	1	0	3	1	0
Bt.19507.2.S1_at	C8B	blue	304.109	1	2	1	2	0	0	6	0	1	3	1	0
Bt.19509.2.S1_at	COBL	blue	1047.61	1	1	1	2	0	0	8	0	0	3	1	1
Bt.19517.1.S1_at	ERBB3	blue	849.386	2	0	0	2	0	0	8	0	1	3	1	2
Bt.19519.1.S1_at	HLTF	blue	476.972	1	0	0	2	0	3	7	0	1	3	1	0
Bt.1952.1.S1_a_at	HLCS	blue	756.47	0	0	0	2	0	0	11	1	1	3	1	3
Bt.19521.1.A1_at	ADH4	blue	983.149	0	1	0	2	0	0	8	0	1	3	1	1
Bt.19526.1.S1_at	UTRN	blue	531.557	0	0	0	2	0	0	7	2	1	3	1	3
Bt.1953.1.S1_at	MAP1A	blue	135.483	2	0	1	2	0	1	3	1	0	3	1	2
Bt.19544.1.A1_at	ACSM2A	blue	907.639	1	0	0	2	0	0	9	0	1	3	1	1
Bt.19558.1.S1_at	CEP250	blue	789.107	0	0	0	2	0	2	10	0	1	3	1	1
Bt.19563.1.A1_at	TCP11L1	blue	214.311	1	0	1	2	0	1	7	4	0	3	1	1
Bt.19567.1.A1_at	NEBL	blue	896.665	0	0	1	2	0	0	9	1	0	3	1	1
Bt.19567.2.S1_at	NEBL	blue	982.651	0	1	1	2	0	0	9	0	0	3	1	1
Bt.19581.1.A1_at	MRPS28	blue	818.83	0	0	0	2	0	2	6	1	1	3	1	1
Bt.19591.1.A1_at	FUNDC1	blue	475.981	1	2	0	2	0	0	7	0	1	3	1	1
Bt.19592.1.A1_at	AQP9	blue	791.213	1	0	0	2	0	0	7	1	1	3	1	1
Bt.1960.1.S1_at	B9D2	blue	423.038	1	0	0	2	0	3	7	1	1	3	1	0
Bt.19608.1.S1_at	HSDL2	blue	975.344	1	0	1	2	0	0	8	0	0	3	1	2
Bt.19614.1.A1_at	LIPC	blue	832.728	0	0	1	2	0	0	9	2	0	3	1	1
Bt.19620.1.A1_at	IFI44	blue	160.939	3	1	0	2	0	0	4	1	2	3	1	2
Bt.19628.1.A1_at	CLYBL	blue	751.589	1	0	0	2	0	0	6	2	2	3	1	1
Bt.19631.1.A1_at	APC	blue	726.217	0	0	2	2	0	0	8	2	0	3	1	0
Bt.19633.1.A1_at	APBB2	blue	842.908	2	0	0	2	0	0	7	0	1	3	1	3
Bt.19638.1.S1_at	SPA17	blue	565.272	2	0	1	2	0	0	7	1	0	3	1	1
Bt.19643.1.S1_at	KCNMB4	blue	729.531	2	0	0	2	0	0	10	0	1	3	1	1
Bt.19643.2.S1_at	KCNMB4	blue	666.655	2	1	1	2	0	0	8	0	0	3	1	1
Bt.19661.1.S1_at	PPP2R2B	blue	1022.59	1	1	1	2	0	0	7	0	0	3	1	2
Bt.19662.1.A1_at	FAM171B	blue	163.531	1	1	1	2	0	0	3	0	0	3	1	1
Bt.19664.1.A1_at	C3H1orf210	blue	992.29	0	0	1	2	0	0	7	2	1	3	1	1
Bt.19670.1.A1_at	IL1RAP	blue	738.957	2	1	0	2	0	0	7	0	1	3	1	1
Bt.19690.1.A1_at	PON1	blue	411.657	0	2	1	2	0	0	7	0	1	3	1	0
Bt.19704.1.A1_at	SOS2	blue	586.27	1	0	1	2	0	1	7	1	0	3	1	0
Bt.19717.1.S1_at	FAM109A	blue	204.875	1	4	2	2	0	0	4	0	0	3	1	1
Bt.19723.1.A1_at	ACTR10	blue	649.031	3	0	1	2	0	0	6	0	0	3	1	2
Bt.19736.1.A1_at	TBC1D12	blue	277.492	0	2	0	2	0	0	5	0	2	3	1	2
Bt.19746.1.S1_at	ZBTB4	blue	748.803	0	0	0	2	0	0	9	0	1	3	1	2
Bt.19759.1.S1_at	HSPA2	blue	302.226	0	1	0	2	0	1	8	0	1	3	1	1
Bt.1976.1.S1_at	ST5	blue	556.109	0	0	1	2	0	0	6	1	0	3	1	3
Bt.1976.2.S1_at	ST5	blue	624.047	0	1	2	2	0	0	6	1	0	3	1	2
Bt.19776.1.A1_at	CCDC66	blue	400.907	2	0	0	2	0	0	8	1	1	3	1	2
Bt.1978.1.S1_at	LOC100300510	blue	373.62	0	2	2	2	0	1	6	0	0	3	1	0
Bt.19781.1.A1_at	DZIP3	blue	675.051	3	0	0	2	0	0	6	0	1	3	1	2
Bt.19790.1.A1_at	TRIM6	blue	456.796	1	0	0	2	0	0	6	2	2	3	1	1
Bt.19793.1.A1_at	RRAGB	blue	368.702	1	0	0	2	0	0	7	2	1	3	1	2
Bt.19795.1.S1_at	BREH1	blue	1017.23	0	1	1	2	0	0	9	0	0	3	1	1
Bt.19798.1.A1_at	ADO	blue	380.535	1	0	1	2	0	0	6	1	0	3	1	1
Bt.19804.1.A1_at	FTCD	blue	846.306	1	0	1	2	0	0	9	0	0	3	1	1
Bt.19805.1.A1_at	SLC2A5	blue	608.849	1	0	0	2	0	0	7	1	1	3	1	1
Bt.19807.1.S1_at	SKAP2	blue	442.723	4	1	0	2	0	1	7	0	1	3	1	2
Bt.19825.1.S1_at	LOC100296421	blue	588.341	2	1	0	2	0	0	6	0	1	3	1	1
Bt.19839.1.A1_at	LOC100850738	blue	520.309	0	0	0	2	0	0	11	3	1	3	1	2
Bt.19850.1.S1_at	ACSL3	blue	581.374	1	0	1	2	0	0	6	1	0	3	1	3
Bt.19850.2.S1_at	ACSL3	blue	496.378	1	1	0	2	0	0	7	0	1	3	1	2
Bt.19866.1.A1_at	PDP2	blue	385.124	1	0	1	2	0	0	7	1	0	3	1	1
Bt.1987.1.S1_at	TAX1BP3	blue	633.76	1	1	0	2	0	0	6	0	1	3	1	1
Bt.19884.1.A1_at	PLA1A	blue	505.212	2	0	0	2	0	1	6	1	1	3	1	0
Bt.19884.2.S1_at	PLA1A	blue	457.432	2	0	1	2	0	0	7	1	0	3	1	0
Bt.19899.1.A1_at	HGD	blue	1209.42	0	0	0	2	0	0	8	1	1	3	1	1
Bt.19907.1.A1_at	DIO1	blue	1029.66	0	0	0	2	0	0	7	1	1	3	1	2
Bt.19922.1.S1_at	HPD	blue	921.449	0	0	1	2	0	1	7	2	1	3	1	0
Bt.19927.1.A1_at	TUSC3	blue	514.198	2	0	1	2	0	0	7	0	0	3	1	2
Bt.1993.1.S1_a_at	PPIP5K2	blue	803.156	0	0	1	2	0	2	8	0	0	3	1	1
Bt.1993.2.A1_at	PPIP5K2	blue	962.305	0	0	1	2	0	0	8	1	0	3	1	1
Bt.1993.3.A1_a_at	PPIP5K2	blue	632.413	2	0	1	2	0	2	9	0	0	3	1	1
Bt.19932.1.S1_at	LOC100848673	blue	657.521	0	1	1	2	0	0	7	0	0	3	1	2
Bt.19932.2.S1_at	LOC100848673	blue	391.483	0	0	1	2	0	0	7	1	0	3	1	2
Bt.19949.1.A1_at	SIPA1L1	blue	263.59	1	0	0	2	0	1	8	4	2	3	1	2
Bt.19957.1.A1_at	LOC100848676	blue	463.029	0	2	1	2	0	0	5	0	1	3	1	2
Bt.19958.1.A1_at	PIK3C2G	blue	1011.66	0	0	1	2	0	0	9	1	0	3	1	1
Bt.19972.1.S1_at	SLC15A1	blue	867.895	0	0	0	2	0	0	7	2	2	3	1	1
Bt.1998.1.S1_at	NGFRAP1	blue	907.113	0	2	1	2	0	0	6	0	1	3	1	1
Bt.19980.1.A1_at	ApoN	blue	894.378	0	0	1	2	0	0	8	1	0	3	1	1
Bt.19980.2.S1_at	ApoN	blue	869.964	0	1	0	2	0	0	7	1	2	3	1	1
Bt.19994.1.S1_at	RAPGEF6	blue	649.509	0	0	0	2	0	1	6	2	2	3	1	1
Bt.20001.1.S1_at	CRTC1	blue	530.566	0	0	1	2	0	0	7	2	1	3	1	1
Bt.20002.1.A1_at	DAPK1	blue	295.597	1	0	0	2	0	0	5	2	2	3	1	1
Bt.20003.1.A1_at	TAT	blue	626.866	0	1	2	2	0	0	7	0	0	3	1	0
Bt.20005.1.S1_at	DHRSX	blue	936.162	0	0	0	2	0	2	8	0	1	3	1	1
Bt.20005.2.S1_at	DHRSX	blue	672.484	1	0	0	2	0	2	7	0	1	3	1	1
Bt.20008.1.S1_at	PIAS3	blue	399.928	0	1	0	2	0	0	7	0	1	3	1	0
Bt.20019.1.S1_at	UNC13B	blue	372.397	1	0	0	2	0	0	7	1	1	3	1	2
Bt.20020.1.S1_at	HABP4	blue	339.144	2	0	1	2	0	0	8	2	0	3	1	1
Bt.20021.1.S1_at	FTSJ2	blue	1085.44	0	0	0	2	0	0	8	2	2	3	1	0
Bt.20021.2.S1_at	FTSJ2	blue	406.108	1	0	1	2	0	0	7	3	2	3	1	0
Bt.20028.1.S1_at	MAN2C1	blue	162.191	1	0	0	2	0	0	4	3	1	3	1	1
Bt.20035.1.S1_at	CXXC5	blue	646.68	0	1	1	2	0	0	10	0	0	3	1	1
Bt.20035.2.A1_at	CXXC5	blue	719.561	0	0	0	2	0	0	10	0	1	3	1	1
Bt.20043.2.S1_at	DUSP14	blue	451.281	0	2	1	2	0	0	6	0	1	3	1	1
Bt.20045.1.A1_at	NCEH1	blue	395.662	0	0	1	2	0	1	8	2	0	3	1	2
Bt.20047.1.S1_at	SLX4	blue	653.807	1	0	0	2	0	2	7	1	1	3	1	1
Bt.20053.1.S1_at	C25H16orf13	blue	973.788	0	0	0	2	0	2	8	0	0	3	0	1
Bt.20061.1.S1_at	MRPL19	blue	579.123	2	1	0	2	0	1	6	0	1	3	0	1
Bt.20064.1.S1_at	TSHZ1	blue	847.811	0	0	0	2	0	0	6	0	0	3	0	3
Bt.20064.2.S1_at	TSHZ1	blue	787.637	1	0	0	2	0	0	7	0	0	3	0	3
Bt.20066.1.S1_at	FAM173A	blue	884.146	0	0	0	2	0	1	10	0	0	3	0	1
Bt.20072.1.S1_at	LOC100850521	blue	166.004	2	0	0	2	0	0	5	0	0	3	0	2
Bt.20074.1.S1_a_at	LOC100849059	blue	392.328	0	0	0	2	0	0	8	0	0	3	0	2
Bt.20077.1.S1_at	AGA	blue	841.622	0	0	0	2	0	0	9	0	0	3	0	2
Bt.20088.1.S1_a_at	TPPP	blue	801.725	1	0	0	2	0	0	8	0	0	3	0	0
Bt.20088.2.S1_a_at	TPPP	blue	827.172	1	0	0	2	0	0	8	0	0	3	0	0
Bt.20098.1.S1_at	RNF187	blue	863.535	0	0	0	2	0	0	9	0	0	3	0	3
Bt.20101.2.S1_a_at	EML3	blue	1076.38	0	0	0	2	0	0	8	0	0	3	0	0
Bt.20106.1.S1_at	SRPK2	blue	668.331	1	0	0	2	0	0	8	1	1	3	0	2
Bt.20107.1.A1_at	IDUA	blue	1111.27	0	0	0	0	0	0	10	1	1	0	0	1
Bt.20107.2.S1_at	IDUA	blue	810.212	0	0	0	2	0	2	10	0	0	3	0	1
Bt.20113.1.S1_at	CASP6	blue	433.56	1	2	0	2	0	0	5	0	0	3	0	2
Bt.20114.1.S1_at	PPP1R35	blue	332.9	0	0	0	2	0	2	5	0	0	3	0	1
Bt.20119.1.S1_at	GRAP	blue	300.786	0	0	0	2	0	2	8	1	0	3	0	0
Bt.20121.1.S1_at	CTSD	blue	657.336	0	0	0	2	0	1	7	0	0	3	0	0
Bt.20123.1.S1_at	FAAH	blue	878.743	1	0	0	2	0	0	10	0	0	3	0	1
Bt.20129.1.S1_at	CUX1	blue	949.084	0	0	0	2	0	1	7	0	0	3	0	0
Bt.20129.2.S1_at	CUX1	blue	365.335	1	0	0	2	0	2	5	0	0	3	0	0
Bt.20131.1.S1_at	FADS6	blue	670.174	2	0	0	2	0	1	8	0	0	3	0	1
Bt.20137.1.S1_at	DCAF11	blue	1219.74	0	0	0	0	0	0	11	1	1	0	0	1
Bt.20137.2.S1_at	DCAF11	blue	807.187	1	0	0	2	0	0	8	0	0	3	0	1
Bt.20141.1.S1_at	HAGH	blue	750.857	1	0	0	2	0	2	8	0	0	3	0	1
Bt.20143.2.S1_at	LOC789476	blue	461.996	0	0	0	2	0	0	8	2	1	3	0	3
Bt.20149.1.S1_at	YAF2	blue	867.431	0	0	0	2	0	0	7	0	0	3	0	3
Bt.20151.1.S1_at	DHRS7	blue	791.891	1	0	0	2	0	0	7	0	0	3	0	3
Bt.20153.1.S1_a_at	EIF2B3	blue	438.726	2	0	0	2	0	1	6	0	0	3	0	1
Bt.20156.1.A1_at	KMO	blue	671.232	1	0	0	2	0	0	6	0	0	3	0	1
Bt.20157.1.S1_at	GLS2	blue	910.009	0	0	0	2	0	0	10	0	0	3	0	0
Bt.20160.1.A1_at	PAH	blue	1011.66	0	0	0	2	0	0	9	0	0	3	0	1
Bt.20164.1.S1_at	C1QB	blue	186.082	1	0	0	2	0	1	4	1	1	3	0	0
Bt.20167.1.S1_at	CIDEA	blue	775.294	0	0	0	2	0	0	8	0	0	3	0	1
Bt.20175.1.S1_at	ABHD16A	blue	537.168	3	0	0	2	0	1	6	0	0	3	0	0
Bt.20187.1.S1_at	WDR76	blue	504.532	1	0	0	2	0	2	7	0	0	3	0	0
Bt.2019.1.S1_at	CBR4	blue	406.514	0	1	0	2	0	0	7	0	1	3	0	2
Bt.20194.1.S1_at	C4H7orf55	blue	590.635	1	0	0	2	0	1	5	0	0	3	0	1
Bt.20205.1.S1_at	UBE2F	blue	665.183	0	0	0	2	0	1	11	0	0	3	0	0
Bt.20208.1.S1_at	PIK3IP1	blue	756.185	0	0	0	2	0	0	8	1	0	3	0	1
Bt.20211.1.S1_at	TICAM2	blue	176.761	1	4	2	2	0	1	4	0	0	3	0	2
Bt.20214.1.A1_at	TMEM38B	blue	173.263	3	2	1	2	0	0	4	0	0	3	0	0
Bt.20223.2.S1_at	IL17D	blue	996.499	0	0	0	2	0	0	10	1	0	3	0	1
Bt.20225.1.S1_at	DTNBP1	blue	643.905	0	0	0	2	0	1	7	0	0	3	0	0
Bt.20226.1.A1_at	CRIM1	blue	565.296	1	0	1	2	0	1	7	1	0	3	0	2
Bt.20226.2.A1_at	CRIM1	blue	715.653	1	0	0	2	0	0	7	0	0	3	0	2
Bt.20227.1.S1_at	SLC25A15	blue	616.241	0	0	0	2	0	2	6	1	0	3	0	0
Bt.20228.1.S1_at	RTN2	blue	1194.31	0	0	0	0	0	0	11	1	1	0	0	1
Bt.2023.1.S1_at	LOC525407	blue	1021.01	0	0	0	2	0	0	9	1	1	3	0	1
Bt.20230.1.S1_at	JUP	blue	919.618	1	0	0	2	0	0	8	0	0	3	0	3
Bt.20233.1.S1_at	PCID2	blue	699.814	1	0	1	2	0	0	7	1	1	3	0	2
Bt.20241.1.S1_at	HAAO	blue	1052.42	0	0	0	2	0	1	8	0	0	3	0	1
Bt.20247.1.S1_at	FAM117A	blue	728.104	1	1	1	2	0	0	8	0	0	3	0	2
Bt.20249.1.S1_a_at	ABCD3	blue	708.029	4	0	0	2	0	0	8	1	0	3	0	2
Bt.20252.2.S1_a_at	GALK1	blue	425.732	1	0	0	2	0	1	6	3	1	3	0	1
Bt.20257.1.S1_at	BCNT2	blue	525.251	1	0	0	2	0	1	6	1	0	3	0	1
Bt.20257.2.S1_at	BCNT2	blue	522.054	0	0	0	2	0	0	6	1	0	3	0	3
Bt.20261.1.S1_at	PTPN3	blue	446.228	1	0	0	2	0	0	5	0	0	3	0	1
Bt.20267.1.S1_at	GCLM	blue	533.604	3	2	1	2	0	0	6	0	0	3	0	1
Bt.20273.2.S1_a_at	LOC536255	blue	177.72	0	0	0	2	0	1	7	3	2	3	0	2
Bt.20278.1.S1_at	ZMYM3	blue	589.615	1	0	0	2	0	0	9	4	1	3	0	1
Bt.20280.1.S1_at	GYLTL1B	blue	837.972	0	0	0	2	0	2	10	0	0	3	0	1
Bt.20281.2.S1_a_at	PGM1	blue	1013.49	0	0	0	2	0	1	7	0	0	3	0	1
Bt.20281.3.S1_a_at	PGM1	blue	1209.42	0	0	0	0	0	0	10	1	1	0	0	2
Bt.20287.1.S1_at	SHF	blue	812.144	0	0	0	2	0	0	8	0	0	3	0	1
Bt.20287.2.S1_a_at	SHF	blue	497.351	0	0	0	2	0	2	7	0	0	3	0	1
Bt.20289.1.S1_at	RCC2	blue	147.09	0	0	0	2	0	2	5	0	0	3	0	0
Bt.20294.1.S1_at	HOOK2	blue	515.819	1	2	1	2	0	0	6	0	0	3	0	1
Bt.20298.1.S1_at	GNPTG	blue	552.711	0	0	0	2	0	2	7	0	0	3	0	1
Bt.20316.1.S1_at	ANKRD23	blue	747.494	0	0	0	2	0	0	8	0	0	3	0	1
Bt.20318.1.S1_a_at	NQO2	blue	410.792	0	1	1	2	0	0	6	0	0	3	0	1
Bt.20318.2.S1_a_at	NQO2	blue	358.485	0	0	0	2	0	0	6	0	0	3	0	1
Bt.20319.1.S1_at	CHN2	blue	935.498	1	0	0	2	0	0	8	0	0	3	0	2
Bt.20320.2.S1_a_at	TANGO2	blue	868.507	2	0	0	2	0	0	9	0	0	3	0	1
Bt.20328.1.S1_at	PHF1	blue	542.47	1	0	0	2	0	2	6	0	0	3	0	1
Bt.20330.1.S1_at	PRSS23	blue	911.074	0	0	0	2	0	0	6	0	0	3	0	1
Bt.20333.1.S1_at	POC1B	blue	671.088	3	0	0	2	0	0	7	1	0	3	0	3
Bt.20333.2.S1_at	POC1B	blue	803.155	2	0	0	2	0	0	6	0	0	3	0	1
Bt.20341.1.S1_at	PACSIN2	blue	242.813	0	1	0	2	0	1	7	1	1	3	0	1
Bt.20342.2.S1_a_at	TLE2	blue	537.551	0	1	1	2	0	0	6	0	0	3	0	2
Bt.20346.1.S1_at	MAPKAPK5	blue	999.258	0	0	0	2	0	0	10	0	0	3	0	3
Bt.20347.1.S1_at	KDM5B	blue	445.385	0	1	1	2	0	0	6	0	0	3	0	0
Bt.20348.1.A1_at	HEYL	blue	875.248	0	0	0	2	0	0	10	0	0	3	0	3
Bt.20354.1.S1_at	MAGED4B	blue	448.006	1	1	1	2	0	0	5	0	0	3	0	1
Bt.20361.1.S1_at	FBXL20	blue	720.98	0	0	0	2	0	0	8	1	1	3	0	2
Bt.20361.2.A1_at	FBXL20	blue	825.186	0	0	0	2	0	0	8	0	0	3	0	2
Bt.20361.3.S1_at	FBXL20	blue	199.625	1	0	0	2	0	0	4	0	0	3	0	2
Bt.20362.1.S1_at	SUGP2	blue	324.139	1	0	0	2	0	0	7	0	0	3	0	1
Bt.20362.2.S1_at	SUGP2	blue	223.947	1	0	0	2	0	0	6	1	1	3	0	2
Bt.20369.1.S1_at	PRODH	blue	366.865	2	0	0	2	0	0	6	0	0	3	0	0
Bt.20370.2.S1_a_at	ZNF174	blue	276.976	0	1	0	2	0	1	6	0	0	3	0	1
Bt.20372.1.S1_at	PON3	blue	759.009	0	0	0	2	0	0	7	0	0	3	0	0
Bt.20375.1.S1_at	TPP2	blue	907.29	1	0	0	2	0	0	7	0	0	3	0	1
Bt.20376.1.S1_at	LOC521932	blue	503.654	2	1	0	2	0	1	7	0	1	3	0	1
Bt.20380.1.S1_at	LDLRAP1	blue	503.685	0	1	1	2	0	0	7	0	0	3	0	1
Bt.20382.1.S1_at	ANKRD29	blue	441.557	1	0	0	2	0	1	7	1	0	3	0	0
Bt.20383.1.S1_at	MGST1	blue	869.962	0	0	0	2	0	0	7	1	1	3	0	2
Bt.20384.1.S1_at	ACOX2	blue	885.914	1	1	1	2	0	0	7	0	0	3	0	1
Bt.20386.1.S1_at	SMG7	blue	211.254	2	1	2	2	0	0	4	0	0	3	0	1
Bt.20391.1.A1_at	OCIAD1	blue	566.029	1	0	0	2	0	0	7	2	1	3	0	2
Bt.20391.2.S1_at	OCIAD1	blue	381.941	1	0	0	2	0	0	6	0	0	3	0	0
Bt.20393.1.S1_at	PDIA5	blue	294.202	1	0	0	2	0	2	6	1	0	3	0	0
Bt.20399.1.S1_at	HSD17B13	blue	742.852	1	0	0	2	0	0	9	0	0	3	0	0
Bt.20400.2.S1_at	MBNL2	blue	389.449	2	0	0	2	0	0	7	0	0	3	0	2
Bt.20402.2.A1_at	PKD2	blue	233.079	0	2	1	2	0	0	7	1	1	3	0	2
Bt.20417.1.S1_at	COX20	blue	751.626	1	0	0	2	0	0	6	1	1	3	0	1
Bt.20422.1.S1_at	NUDT22	blue	688.669	0	1	0	2	0	2	6	0	1	3	0	1
Bt.20422.2.S1_a_at	NUDT22	blue	689.193	1	0	0	2	0	2	6	0	0	3	0	1
Bt.20423.1.S1_at	PHC1	blue	471.132	0	1	1	2	0	0	6	0	0	3	0	2
Bt.20431.1.A1_at	MXI1	blue	557.515	4	0	0	2	0	1	9	1	1	3	0	0
Bt.20431.2.S1_at	MXI1	blue	483.638	3	0	0	2	0	1	7	0	0	3	0	1
Bt.20434.1.A1_at	UFSP2	blue	215.687	1	0	0	2	0	0	7	1	0	3	0	2
Bt.20438.1.S1_at	VPS51	blue	470.174	2	0	0	2	0	0	6	0	0	3	0	1
Bt.20444.1.S1_at	MED16	blue	502.51	3	1	0	2	0	2	6	0	0	3	0	0
Bt.20450.1.S1_at	CRY2	blue	704.816	0	4	2	2	0	0	11	0	0	3	0	3
Bt.20453.1.S1_at	ABHD14A	blue	373.373	3	1	0	2	0	0	5	0	0	3	0	1
Bt.20458.1.S1_at	MAP7D1	blue	235.017	1	2	1	2	0	1	5	0	0	3	0	0
Bt.2047.1.S1_at	ADM	blue	109.216	1	0	0	2	0	2	4	0	0	3	0	0
Bt.20470.1.S1_a_at	MTFP1	blue	731.814	0	0	0	2	0	2	9	0	0	3	0	0
Bt.20470.2.S1_a_at	MTFP1	blue	213.26	3	0	0	2	0	2	5	0	0	3	0	0
Bt.20476.1.S1_at	EFNA4	blue	461.864	1	0	0	2	0	0	8	0	0	3	0	1
Bt.20480.1.S1_at	FBXW9	blue	1077.55	0	0	0	2	0	0	10	0	0	3	0	1
Bt.20487.1.S1_at	MRPL28	blue	776.53	1	0	0	2	0	2	6	0	0	3	0	1
Bt.2049.1.S1_at	TEN1	blue	658.052	2	0	0	2	0	2	7	1	1	3	0	1
Bt.20490.1.S1_at	CDC42EP4	blue	717.455	0	1	0	2	0	0	8	0	0	3	0	3
Bt.20495.1.S1_at	TSC2	blue	794.006	1	0	0	2	0	0	8	0	0	3	0	2
Bt.2050.1.A1_at	ACAA1	blue	806.196	2	0	0	2	0	0	7	1	0	3	0	1
Bt.20503.1.A1_at	KIAA1522	blue	591.752	0	0	0	2	0	0	7	0	0	3	0	1
Bt.20508.1.S1_at	SLC35E2	blue	1107.52	0	0	0	0	0	0	10	1	1	0	0	1
Bt.20508.2.S1_at	SLC35E2	blue	1168.15	0	1	2	0	0	0	9	1	0	0	1	1
Bt.20510.1.S1_at	FXYD1	blue	879.891	0	0	0	2	0	0	9	0	0	3	0	3
Bt.20517.1.S1_at	SLC25A28	blue	228.95	6	0	0	2	0	0	6	0	0	3	0	3
Bt.20518.1.A1_at	PNMA2	blue	395.759	1	2	1	2	0	0	8	0	1	3	0	1
Bt.20520.1.S1_at	LOC100848134	blue	518.185	2	0	0	2	0	3	8	1	1	3	0	0
Bt.20529.1.A1_at	MBLAC1	blue	630.089	0	0	0	2	0	1	9	1	1	3	0	0
Bt.20530.1.S1_at	NMRAL1	blue	625.468	1	0	0	2	0	2	7	0	0	3	0	1
Bt.20533.1.S1_at	LOC100336929	blue	310.5	1	1	1	2	0	0	4	0	0	3	0	2
Bt.20536.1.S1_at	PPP2R5A	blue	954.986	1	0	0	2	0	0	7	0	0	3	0	1
Bt.20537.1.A1_at	ATIC	blue	880.265	0	0	0	2	0	1	9	0	0	3	0	0
Bt.20545.2.S1_at	PARD3	blue	221.278	3	0	0	2	0	0	5	0	0	3	0	2
Bt.20547.1.S1_a_at	ARL6IP4	blue	732.21	0	0	0	2	0	2	10	0	0	3	0	0
Bt.20547.2.S1_at	ARL6IP4	blue	850.154	0	0	0	2	0	2	11	0	0	3	0	1
Bt.20550.1.S1_at	C1H21orf2	blue	629.163	1	0	0	2	0	0	6	0	0	3	0	1
Bt.20554.1.S1_at	PREX1	blue	261.353	1	0	0	2	0	1	7	2	0	3	0	0
Bt.2056.1.S1_at	APEH	blue	954.218	1	0	0	2	0	0	7	1	0	3	0	1
Bt.20562.1.S1_at	NCOA4	blue	435.291	0	0	0	2	0	1	7	0	0	3	0	0
Bt.20565.1.A1_at	CASC4	blue	409.753	1	0	0	2	0	2	8	0	0	3	0	0
Bt.20574.1.S1_at	AQP11	blue	999.605	0	0	0	2	0	0	9	0	0	3	0	1
Bt.20576.1.S1_at	TCIRG1	blue	247.151	3	0	0	2	0	2	6	1	1	3	0	0
Bt.20584.1.S1_at	NSDHL	blue	885.761	0	0	0	2	0	0	9	1	1	3	0	1
Bt.20586.1.S1_a_at	TM4SF5	blue	839.086	0	0	0	2	0	0	6	0	0	3	0	1
Bt.20596.1.S1_at	MPZL2	blue	781.294	3	0	0	2	0	0	8	0	0	3	0	1
Bt.20597.2.A1_a_at	EMC2	blue	194.193	2	1	0	2	0	0	5	0	1	3	0	1
Bt.20598.1.S1_at	DHRS12	blue	944.826	1	0	0	2	0	0	8	0	0	3	0	3
Bt.20601.1.A1_at	TJP2	blue	514.868	0	0	0	2	0	0	6	0	0	3	0	2
Bt.20601.2.S1_at	TJP2	blue	571.034	0	0	0	2	0	0	6	0	0	3	0	2
Bt.20609.1.S1_at	EEF2K	blue	451.705	2	0	0	0	0	0	6	0	0	4	0	2
Bt.20613.1.A1_at	BCAR3	blue	158.907	2	2	1	2	0	0	5	0	0	3	0	3
Bt.20639.1.A1_at	PHF3	blue	475.02	0	0	0	2	0	1	8	0	0	3	0	0
Bt.2064.1.S1_at	LOC781235	blue	946.955	1	0	0	2	0	1	7	0	0	3	0	1
Bt.20644.1.A1_at	TMEM19	blue	842.843	0	0	0	2	0	0	7	0	0	3	0	2
Bt.20646.1.A1_at	ZNF549	blue	474.744	0	0	0	2	0	0	7	0	0	3	0	2
Bt.20649.2.S1_at	CELF4	blue	1059.4	0	0	0	2	0	0	9	0	0	3	0	1
Bt.20663.1.S1_at	ZBED5	blue	598.882	1	1	1	2	0	0	6	1	0	3	0	3
Bt.20671.1.A1_at	PMS1	blue	135.198	3	4	1	2	0	0	5	0	0	3	0	0
Bt.20680.1.S1_at	SH3BP5	blue	624.423	0	2	1	2	0	1	9	0	0	3	0	2
Bt.20698.1.A1_at	ETAA1	blue	857.093	0	0	0	2	0	0	6	0	0	3	0	1
Bt.207.1.A1_at	TTR	blue	1010.12	0	0	0	2	0	0	8	0	0	3	0	0
Bt.2070.1.A1_at	DUSP10	blue	377.166	3	0	1	2	0	0	7	1	0	3	0	0
Bt.2070.2.A1_at	DUSP10	blue	255.021	1	0	1	2	0	0	6	1	0	3	0	1
Bt.20706.1.A1_at	LOC100848894	blue	293.242	1	0	0	2	0	0	5	0	0	3	0	1
Bt.20711.1.S1_at	RDH16	blue	873.078	1	0	0	2	0	0	7	0	0	3	0	0
Bt.20711.2.S1_at	RDH16	blue	750.739	1	0	0	2	0	0	9	0	0	3	0	0
Bt.20716.1.S1_at	INSIG2	blue	904.572	1	0	0	2	0	0	6	0	0	3	0	0
Bt.20716.2.A1_at	INSIG2	blue	589.999	2	3	1	2	0	0	8	0	1	3	0	2
Bt.20728.1.A1_at	HEXIM1	blue	639.044	0	3	1	2	0	0	7	0	0	3	0	3
Bt.2073.1.S1_at	ELOVL6	blue	768.304	1	0	0	2	0	2	8	0	0	3	0	1
Bt.20771.1.A1_at	PEX1	blue	1104.98	0	0	0	0	1	0	8	2	2	3	1	1
Bt.20771.2.S1_at	PEX1	blue	833.431	2	0	0	2	0	1	8	0	0	3	0	1
Bt.20783.1.A1_at	PLEKHA5	blue	197.849	2	1	0	2	0	0	3	0	0	3	0	1
Bt.20790.1.S1_at	TNFSF10	blue	824.94	0	1	0	2	0	0	7	0	0	3	0	1
Bt.20793.1.A1_s_at	LAMC1	blue	351.218	2	0	0	2	0	1	5	0	0	3	0	0
Bt.20795.1.A1_at	PARD6A	blue	266.697	0	0	1	2	0	1	5	1	0	3	0	1
Bt.20800.1.S1_at	DYNLT3	blue	818.769	0	0	0	2	0	0	6	0	0	3	0	2
Bt.20817.1.A1_at	POLA1	blue	517.586	1	0	0	2	0	3	6	0	0	3	0	0
Bt.20817.2.S1_at	POLA1	blue	335.944	1	0	1	2	0	3	7	1	0	3	0	0
Bt.20822.1.A1_at	ZHX2	blue	457.329	1	1	1	2	0	0	8	0	0	3	0	3
Bt.20827.1.A1_at	DYNLRB2	blue	1093.11	1	0	0	2	0	0	7	0	0	3	0	1
Bt.20831.1.A1_at	METAP1D	blue	892.733	0	0	1	2	0	0	6	1	0	3	0	1
Bt.20832.1.S1_at	FOXA1	blue	269.775	3	0	0	2	0	0	8	0	0	3	0	1
Bt.20846.1.A1_a_at	CTDSPL	blue	1021.49	0	0	0	2	0	0	9	0	0	3	0	3
Bt.20846.1.A1_at	CTDSPL	blue	1011.32	0	0	0	2	0	0	8	0	0	3	0	3
Bt.20847.1.S1_at	PBX2	blue	579.074	1	0	0	2	0	0	5	0	0	3	0	2
Bt.20848.1.A1_at	TTC36	blue	978.324	0	0	0	2	0	0	9	0	0	3	0	1
Bt.20850.1.S1_at	CNTRL	blue	271.095	0	0	0	2	0	2	5	3	0	3	0	0
Bt.20850.2.A1_at	CNTRL	blue	261.747	0	0	0	2	0	2	5	3	0	3	0	1
Bt.20853.1.S1_a_at	SKAP1	blue	566.3	0	0	1	2	0	1	7	1	0	3	0	1
Bt.20853.2.S1_at	SKAP1	blue	152.711	0	0	0	2	0	2	5	0	0	3	0	1
Bt.20859.1.S1_at	C29H11orf86	blue	572.36	0	0	0	2	0	1	8	0	0	3	0	1
Bt.20860.1.A1_at	CAPSL	blue	953.769	0	0	0	2	0	2	7	0	0	3	0	1
Bt.20860.2.S1_at	CAPSL	blue	760.725	2	0	0	2	0	0	9	0	0	3	0	1
Bt.20860.3.A1_at	CAPSL	blue	759.009	0	0	0	2	0	0	7	0	0	3	0	0
Bt.20866.1.A1_at	LIPC	blue	1008.33	0	0	0	2	0	0	7	1	0	3	0	1
Bt.20877.1.S1_at	ANAPC13	blue	620.158	1	0	0	2	0	2	7	2	0	3	0	0
Bt.20878.1.A1_at	SFRS18	blue	356.235	0	0	0	2	0	1	8	4	1	3	0	0
Bt.20883.1.S1_at	ANG	blue	597.229	0	0	0	2	0	1	10	0	0	3	0	0
Bt.20888.1.S1_at	LOC100295019	blue	770.574	0	0	0	0	0	1	6	0	1	0	0	1
Bt.20890.1.S1_at	AMY2B	blue	860.859	1	0	0	0	0	0	8	0	0	0	0	3
Bt.20897.1.A1_at	ADD3	blue	691.115	0	0	0	0	0	0	8	0	0	0	0	3
Bt.20897.2.S1_a_at	ADD3	blue	711.867	0	0	0	0	0	0	8	0	0	0	0	3
Bt.20898.1.S1_at	AMFR	blue	820.773	1	0	0	0	0	0	6	0	0	0	0	2
Bt.209.1.S1_x_at	LYZ2	blue	161.291	0	1	0	0	0	0	3	0	1	0	0	2
Bt.20902.1.A1_at	FMO1	blue	804.806	0	0	0	0	0	0	8	1	1	0	0	1
Bt.20905.1.S1_at	ZAP70	blue	363.093	0	0	1	0	0	1	6	1	0	0	0	1
Bt.20908.1.S1_at	PHLDB2	blue	772.315	0	0	0	0	0	0	10	0	0	0	0	0
Bt.20908.2.A1_at	PHLDB2	blue	799.754	0	1	0	0	0	0	8	0	0	0	0	2
Bt.20910.1.S1_at	CIR1	blue	706.409	1	0	0	0	0	0	7	0	1	0	0	0
Bt.20910.2.S1_at	CIR1	blue	557.846	1	0	0	0	0	0	7	1	1	0	0	0
Bt.20911.1.S1_at	VPS35	blue	234.503	1	2	1	0	0	1	7	1	1	0	0	2
Bt.20915.1.S1_at	APOOL	blue	612.213	2	0	0	0	0	0	6	1	1	0	0	2
Bt.20918.1.A1_at	PIK3IP1	blue	726.909	1	0	0	0	0	0	11	1	0	0	0	1
Bt.20929.1.S1_at	H1F0	blue	634.309	1	0	0	0	0	0	9	1	1	0	0	1
Bt.20929.2.A1_at	H1F0	blue	625.221	2	0	0	0	0	0	11	2	1	0	0	3
Bt.20935.1.A1_at	SEC62	blue	492.388	0	2	1	0	0	1	8	0	0	0	0	2
Bt.20947.1.S1_at	IQGAP2	blue	817.999	0	0	0	0	0	0	7	0	0	0	0	2
Bt.20947.2.S1_at	IQGAP2	blue	499.348	1	0	0	0	0	0	6	0	0	0	0	3
Bt.20955.1.A1_at	HLF	blue	850.648	0	0	0	0	0	0	11	0	0	0	0	3
Bt.20955.2.S1_at	HLF	blue	767.481	0	0	0	0	0	0	12	0	0	0	0	3
Bt.20967.1.S1_at	ALDH16A1	blue	954.196	0	0	0	0	0	2	7	0	0	0	0	1
Bt.20968.1.S1_at	VSNL1	blue	1033.43	1	0	0	0	0	0	9	0	0	0	0	1
Bt.20969.1.S1_at	PEMT	blue	992.465	0	0	0	0	0	1	8	0	0	0	0	1
Bt.20970.1.A1_at	KIF21A	blue	878.637	1	0	0	0	0	0	8	0	0	0	0	1
Bt.20973.1.S1_at	GLB1L	blue	847.796	0	0	0	0	0	0	9	2	0	0	0	1
Bt.20973.2.S1_at	GLB1L	blue	724.083	1	0	0	0	0	0	7	0	0	0	0	1
Bt.20977.2.S1_at	CCPG1	blue	265.909	4	0	0	0	0	0	5	1	1	0	0	1
Bt.20984.1.S1_a_at	GBAS	blue	447.194	0	0	0	0	0	1	7	0	1	0	0	0
Bt.20984.1.S1_at	GBAS	blue	450.396	0	0	0	0	0	1	7	0	1	0	0	0
Bt.20999.1.S1_at	COLEC11	blue	1114.03	0	0	0	2	0	0	9	0	1	3	1	1
Bt.20999.2.S1_at	COLEC11	blue	767.315	0	0	0	0	0	0	7	0	1	0	0	1
Bt.21005.1.S1_at	DHX57	blue	201.483	1	0	0	0	0	0	4	1	1	0	0	1
Bt.21008.1.S1_at	FGFRL1	blue	1176.04	0	0	0	0	0	0	11	1	1	0	0	1
Bt.21009.1.S1_at	PLEKHA5	blue	499.758	2	0	0	0	0	0	5	0	0	0	0	3
Bt.21011.1.S1_at	LOC100847769	blue	793.996	1	0	0	0	0	1	8	1	0	0	0	1
Bt.21011.2.S1_at	FPGS	blue	714.063	0	0	0	0	0	0	6	0	1	0	0	1
Bt.21020.1.S1_at	CCSAP	blue	490.318	0	0	0	0	0	2	7	1	0	0	0	0
Bt.21021.1.S1_at	TBC1D7	blue	808.074	1	0	0	0	0	2	8	1	0	0	0	1
Bt.21028.1.S1_at	CLDN5	blue	639.813	1	0	0	0	0	0	8	0	0	0	0	2
Bt.21032.1.S1_at	NUDCD2	blue	549.459	2	0	0	0	0	2	6	1	1	0	0	1
Bt.21037.1.S1_at	TCF7	blue	741.668	0	1	1	0	0	0	7	0	0	0	0	1
Bt.21037.2.S1_at	TCF7	blue	876.099	0	0	1	0	0	0	9	1	0	0	0	0
Bt.21044.1.A1_at	LOC100851694	blue	713.915	1	0	0	0	0	0	8	1	0	0	0	2
Bt.21049.1.S1_at	EXOC6	blue	591.058	3	0	0	0	0	1	8	0	0	0	0	2
Bt.2105.1.S1_at	LOC100847942	blue	706.693	1	0	0	0	0	0	8	0	0	0	0	3
Bt.2105.2.A1_at	LOC100847942	blue	555.089	1	0	0	0	0	0	8	0	0	0	0	3
Bt.21050.1.S1_at	WNK2	blue	373.564	1	0	0	0	0	0	7	2	1	0	0	1
Bt.21054.1.A1_at	PDE8A	blue	358.016	4	1	0	0	0	0	5	0	0	0	0	1
Bt.2106.1.S1_at	UPF2	blue	549.401	2	4	2	0	0	0	7	0	0	0	0	0
Bt.21072.1.A1_at	ZSCAN26	blue	174.338	1	0	1	0	0	0	4	2	0	0	0	3
Bt.21077.1.S1_at	ERAS	blue	217.835	3	0	0	0	0	0	5	1	0	0	0	3
Bt.21095.1.S1_at	CCDC85C	blue	769.651	0	0	0	0	0	0	8	0	0	0	0	1
Bt.21098.1.A1_at	LOC100848079	blue	449.762	1	0	0	0	0	0	7	1	1	0	0	1
Bt.21098.2.S1_at	LOC100848079	blue	1212.95	0	2	2	2	0	0	7	0	0	3	1	1
Bt.21101.1.A1_at	ACMSD	blue	647.564	0	0	0	0	0	1	9	0	0	0	0	0
Bt.21105.1.S1_at	FBXL15	blue	841.768	0	0	0	0	0	1	8	0	0	0	0	1
Bt.21110.1.S1_at	NBAS	blue	608.583	0	0	1	0	0	2	8	2	0	0	0	0
Bt.21113.1.S1_a_at	CPT1B	blue	715.928	0	0	0	0	0	2	7	0	0	0	0	1
Bt.21115.2.S1_at	SEC23A	blue	182.381	3	1	0	0	0	0	5	0	0	0	0	0
Bt.21116.1.S1_at	SELENBP1	blue	1067.13	0	0	0	0	0	0	9	0	0	0	0	1
Bt.21119.1.A1_at	NCOA1	blue	204.108	1	1	0	0	0	1	4	0	1	0	0	0
Bt.21125.1.S1_at	C10H15orf57	blue	574.576	0	1	0	0	0	0	8	0	1	0	0	0
Bt.21125.2.S1_at	C10H15orf57	blue	210.266	2	4	2	0	0	1	5	0	1	0	0	0
Bt.21131.1.A1_at	LOC528994	blue	732.888	3	0	0	0	0	0	6	0	0	0	0	1
Bt.21142.1.S1_at	KIAA0408	blue	286.321	0	0	0	0	0	0	6	0	1	0	0	1
Bt.21143.1.A1_at	ARHGAP29	blue	668.577	0	0	0	0	0	0	8	0	0	0	0	1
Bt.21150.1.A1_at	FANCM	blue	255.673	3	4	2	0	0	3	7	0	0	0	0	0
Bt.21153.2.S1_a_at	TTLL3	blue	767.672	0	0	0	0	0	0	8	2	1	0	0	1
Bt.21159.1.S1_at	ZSWIM7	blue	743.382	1	2	0	0	0	0	9	1	0	0	0	2
Bt.21166.1.S1_at	FBXO25	blue	987.395	1	0	0	0	0	0	8	0	0	0	0	3
Bt.21176.1.S1_at	PHF13	blue	200.019	0	0	0	0	0	1	6	1	1	0	0	0
Bt.21177.1.A1_s_at	LOC511229	blue	532.551	0	0	0	0	0	1	8	1	0	0	0	2
Bt.21183.1.S1_at	MGST2	blue	613.16	0	0	0	0	0	0	8	0	0	0	0	2
Bt.21189.1.S1_at	PRKD2	blue	800.861	0	1	1	0	0	1	8	0	0	0	0	0
Bt.21192.1.S1_at	AGMO	blue	873.676	0	0	0	0	0	0	6	0	1	0	0	1
Bt.21192.2.A1_at	AGMO	blue	1021.18	0	0	0	0	0	0	7	0	0	0	0	3
Bt.21193.1.S1_at	CBLC	blue	682.627	1	0	0	0	0	0	5	0	1	0	0	1
Bt.2120.1.S1_at	CPQ	blue	582.102	1	0	0	0	0	0	7	0	0	0	0	1
Bt.2120.2.S1_at	CPQ	blue	605.541	1	0	0	0	0	0	7	0	1	0	0	0
Bt.21201.1.S1_at	PPM1B	blue	627.151	0	0	0	0	0	0	6	0	0	0	0	3
Bt.21202.1.S1_at	TOB1	blue	724.049	0	1	1	1	1	0	11	0	0	3	1	3
Bt.21212.1.S1_at	SLC27A5	blue	1087.97	0	0	0	0	0	0	8	0	0	0	0	1
Bt.21218.1.A1_at	HMBS	blue	528.366	1	0	0	0	0	2	7	1	1	0	0	1
Bt.21219.1.S1_at	ITGAE	blue	233.286	2	0	1	0	0	1	6	1	0	0	0	0
Bt.21225.1.S1_at	EYA3	blue	379.907	1	0	0	0	0	3	7	0	0	0	0	0
Bt.21226.1.S1_at	POLR3GL	blue	768.006	1	0	0	0	0	0	7	1	0	0	0	3
Bt.21226.2.S1_at	POLR3GL	blue	858.51	1	0	0	0	0	0	8	1	0	0	0	3
Bt.21229.1.S1_at	ST7L	blue	536.008	1	0	0	0	0	0	7	3	0	0	0	3
Bt.21230.1.S1_at	GTF2H5	blue	970.962	0	0	0	0	0	2	8	0	0	0	0	1
Bt.21243.1.A1_at	ITIH3	blue	686.995	0	0	0	0	0	0	8	0	1	0	0	0
Bt.21244.1.A1_at	CUL7	blue	568.53	0	0	0	0	0	0	8	1	0	0	0	2
Bt.21245.1.S1_at	EPPK1	blue	921.802	0	0	1	0	0	0	8	1	0	0	0	0
Bt.21248.1.S1_at	DGCR6	blue	932.083	1	0	0	0	0	1	8	0	0	0	0	1
Bt.21253.1.S1_at	NUP85	blue	259.515	2	2	1	0	0	0	5	0	0	0	0	1
Bt.21263.2.S1_a_at	NIT2	blue	695.335	2	0	0	0	0	0	6	0	0	0	0	1
Bt.21268.1.S2_at	RPS6KB1	blue	342.974	0	0	0	0	0	1	6	0	1	0	0	0
Bt.21275.1.S1_at	SPSB3	blue	837.826	0	0	0	0	0	0	7	0	1	0	0	1
Bt.21277.1.A1_at	VPS13B	blue	593.992	0	0	0	0	0	0	7	0	0	0	0	3
Bt.21284.1.A1_at	CRIM1	blue	618.758	1	0	0	0	0	1	7	0	0	0	0	2
Bt.21284.2.S1_at	CRIM1	blue	359.369	2	0	0	0	0	1	6	0	0	0	0	2
Bt.21296.1.S1_at	MINK1	blue	1051.85	0	0	1	0	0	0	8	1	0	0	0	1
Bt.21307.1.S1_at	TMEM175	blue	498.45	1	0	0	0	0	0	6	0	1	0	0	1
Bt.2131.1.S1_at	CTDSP2	blue	815.678	1	0	0	0	0	0	6	0	0	0	0	2
Bt.21315.2.S1_at	GPR108	blue	562.446	0	1	0	0	0	0	5	0	1	0	0	1
Bt.21322.1.S1_at	MYLPF	blue	265.901	0	0	1	0	0	1	7	1	0	0	0	1
Bt.21326.1.S1_at	B3GNT9	blue	728.166	0	1	1	0	0	0	6	0	0	0	0	1
Bt.21327.1.S1_at	KIAA0196	blue	596.515	1	0	0	0	0	1	6	0	0	0	0	1
Bt.21329.1.S1_at	FAM58A	blue	312.405	0	1	1	0	0	2	6	0	0	0	0	1
Bt.21331.2.S1_at	CCR5	blue	440.682	2	0	0	0	0	0	8	1	1	0	0	1
Bt.21333.1.A1_at	LCK	blue	701.218	0	0	0	0	0	1	8	0	0	0	0	1
Bt.21338.1.S1_at	FURIN	blue	841.633	2	0	0	0	0	0	9	0	0	0	0	1
Bt.21349.1.S1_at	LIMS2	blue	994.813	0	0	0	0	0	0	10	0	0	0	0	2
Bt.2136.1.S1_at	UBE2V1	blue	1009.54	0	0	0	0	0	0	9	0	0	0	0	0
Bt.21366.2.S1_at	GUF1	blue	153.9	1	0	0	0	0	0	4	3	1	0	0	0
Bt.21378.1.S1_at	ARID1A	blue	311.583	1	0	0	0	0	0	7	1	0	0	0	0
Bt.21383.1.S1_at	LOC100849028	blue	256.652	1	0	0	0	0	0	6	2	2	0	0	3
Bt.21387.1.S1_at	RAB5B	blue	600.964	0	0	0	0	0	0	5	0	1	0	0	2
Bt.21392.1.S1_at	LYRM9	blue	747.391	1	0	0	0	0	0	7	1	0	0	0	1
Bt.21396.1.A1_s_at	RTN3	blue	745.173	0	0	0	0	0	1	9	0	0	0	0	2
Bt.21402.1.S1_at	STX8	blue	692.114	0	0	0	0	0	2	9	0	0	0	0	0
Bt.21404.1.S1_at	EP400	blue	821.158	1	0	0	0	0	0	8	0	0	0	0	0
Bt.21410.1.S1_at	CTSA	blue	363.162	2	0	0	0	0	3	7	0	0	0	0	0
Bt.21413.1.S1_at	SLC44A2	blue	494.631	0	0	0	0	0	1	7	3	0	0	0	0
Bt.21413.2.S1_at	SLC44A2	blue	388.665	0	0	0	0	0	1	8	3	0	0	0	0
Bt.21415.1.S1_at	TBC1D14	blue	236.878	3	0	0	0	0	1	6	1	0	0	0	0
Bt.21424.1.A1_at	SLC20A2	blue	852.851	2	0	1	0	0	0	10	1	0	0	0	2
Bt.21426.1.S1_at	AP1M1	blue	635.231	0	0	0	0	0	2	8	0	0	0	0	0
Bt.21431.1.S1_at	LTB	blue	259.487	6	0	0	1	0	2	6	0	0	3	0	0
Bt.21431.2.S1_at	NCR3	blue	547.33	0	0	0	0	0	1	8	2	0	0	0	1
Bt.21432.2.A1_at	ZNF827	blue	191.275	4	1	1	0	0	0	6	0	0	0	0	1
Bt.21434.2.S1_at	FUZ	blue	413.17	0	0	0	0	0	1	7	0	0	0	0	1
Bt.21436.1.A2_at	GLUD1	blue	667.214	2	0	0	0	0	0	6	0	0	0	0	1
Bt.21448.2.S1_at	SLC12A7	blue	501.294	0	0	0	0	0	1	7	1	1	0	0	1
Bt.21448.3.S1_a_at	SLC12A7	blue	529.968	0	0	0	0	0	2	9	0	0	0	0	0
Bt.21451.1.S1_at	SPG11	blue	608.338	2	0	0	0	0	0	6	2	0	0	0	3
Bt.21456.1.S1_at	LHFP	blue	648.42	1	0	0	0	0	0	9	0	0	0	0	2
Bt.21464.1.S1_at	GALT	blue	744.661	1	0	0	0	0	1	7	1	0	0	0	1
Bt.21464.2.S1_a_at	GALT	blue	680.097	1	0	0	0	0	1	8	1	0	0	0	1
Bt.21464.3.S1_a_at	GALT	blue	755.908	1	0	0	0	0	1	8	1	0	0	0	1
Bt.21483.1.S1_at	APC	blue	953.659	0	0	0	0	0	0	7	0	1	0	0	0
Bt.21483.2.A1_at	APC	blue	814.51	0	0	0	0	0	2	9	0	0	0	0	0
Bt.21487.1.A1_at	ZNF782	blue	1045.67	0	0	0	0	0	0	10	0	0	0	0	2
Bt.21487.2.S1_at	ZNF782	blue	812.065	0	0	0	0	0	0	12	0	0	0	0	1
Bt.21491.1.S1_at	HMGN1	blue	708.296	0	1	1	0	0	1	6	0	0	0	0	0
Bt.21492.1.S1_at	CHMP4A	blue	189.852	3	0	0	0	0	1	4	1	0	0	0	0
Bt.21495.1.S1_at	C19H17orf59	blue	338.473	1	1	0	1	0	0	7	1	1	3	2	0
Bt.21500.1.A1_at	PANK1	blue	915.603	0	0	0	0	0	1	10	0	0	0	0	1
Bt.21501.2.S1_a_at	DECR2	blue	777.931	2	0	0	0	0	0	7	0	0	0	0	1
Bt.21504.2.S1_at	ZER1	blue	170.337	2	0	0	0	0	0	5	0	1	0	0	1
Bt.2151.1.S1_at	PTGS1	blue	384.513	0	0	0	0	0	1	7	0	1	0	0	0
Bt.2151.2.A1_at	PTGS1	blue	558.608	0	0	0	0	0	1	9	0	0	0	0	1
Bt.21515.1.S1_at	DNAJC4	blue	907.069	0	0	0	0	0	2	8	0	0	0	0	1
Bt.21533.1.S1_at	FRYL	blue	776.766	1	0	0	0	0	0	7	0	0	0	0	2
Bt.21540.1.S1_at	FGFR2	blue	1036.74	0	0	0	0	0	0	10	0	0	0	0	2
Bt.21542.2.S1_at	SCYL2	blue	371.287	1	3	2	0	0	0	6	0	1	0	0	1
Bt.21547.1.A1_at	PKP2	blue	863.944	1	0	0	0	0	0	9	0	0	0	0	1
Bt.21547.2.S1_at	PKP2	blue	882.757	1	0	0	0	0	0	8	0	0	0	0	1
Bt.21548.1.A1_at	STK38L	blue	443.639	2	1	0	0	0	0	5	0	1	0	0	2
Bt.21559.1.S1_at	HEATR1	blue	1021.8	0	0	0	0	0	0	10	0	0	0	0	3
Bt.21570.1.A1_at	ENTPD5	blue	483.578	0	2	1	0	0	1	6	0	0	0	0	0
Bt.21576.1.S1_at	C1QC	blue	507.013	1	1	0	0	0	1	6	0	1	0	0	0
Bt.21579.1.A1_at	SLC22A1	blue	686.151	0	1	0	0	0	0	8	0	0	0	0	1
Bt.21579.2.S1_at	SLC22A1	blue	880.444	0	0	0	0	0	0	8	0	0	0	0	1
Bt.21580.1.S1_at	GRB10	blue	1101.65	0	0	0	0	0	0	11	0	1	0	0	1
Bt.21589.1.S1_at	ANGPTL2	blue	742.588	0	1	0	0	0	0	9	0	0	0	0	2
Bt.21593.1.A1_at	ABCB7	blue	493.839	1	0	0	0	0	0	6	0	1	0	0	0
Bt.21593.2.S1_at	ABCB7	blue	141.336	1	0	1	0	0	0	4	2	1	0	0	0
Bt.21607.1.S1_at	CITED2	blue	478.483	0	1	0	0	0	1	9	0	1	0	0	2
Bt.21635.1.S1_a_at	PSMD13	blue	332.896	2	0	0	0	0	1	5	0	0	0	0	1
Bt.21641.1.S1_at	ENC1	blue	287.922	1	2	0	0	0	0	6	0	0	0	0	2
Bt.21645.1.S1_at	STAG3	blue	414.937	0	0	0	0	0	1	7	0	0	0	0	1
Bt.21645.2.S1_a_at	STAG3	blue	687.769	0	0	0	0	0	1	11	0	0	0	0	1
Bt.21648.1.S1_a_at	CIDEB	blue	1171.38	0	0	0	0	0	0	11	0	1	0	0	1
Bt.21648.1.S1_at	CIDEB	blue	968.162	1	0	0	0	0	0	6	0	1	0	0	1
Bt.21661.1.S1_at	ADHFE1	blue	899.199	1	0	0	0	0	0	8	1	0	0	0	1
Bt.21662.1.S1_at	ATP6V0E2	blue	602.457	1	0	0	0	0	1	5	0	1	0	0	1
Bt.21669.1.A1_at	ZNF274	blue	775.502	0	0	0	0	0	0	10	1	1	0	0	1
Bt.21680.1.S1_a_at	PIR	blue	812.298	1	0	0	0	0	0	7	0	0	0	0	2
Bt.21680.1.S1_at	PIR	blue	967.159	1	0	0	0	0	0	9	0	0	0	0	3
Bt.21680.2.S1_at	PIR	blue	764.565	1	0	0	0	0	0	6	0	0	0	0	2
Bt.21681.1.A1_at	FBXL4	blue	916.483	2	0	0	0	0	0	8	0	0	0	0	3
Bt.21681.2.S1_at	FBXL4	blue	1098.36	1	0	0	0	0	0	7	0	0	0	0	1
Bt.2169.1.S1_at	FUCA1	blue	641.938	2	0	0	0	0	0	6	1	0	0	0	2
Bt.21698.1.S1_a_at	PTP4A2	blue	487.836	2	0	0	0	0	2	8	0	0	0	0	0
Bt.2170.1.A1_at	VPS33A	blue	643.207	2	0	0	0	0	0	7	1	1	0	0	2
Bt.21708.1.S1_at	RAB4A	blue	872.585	2	0	1	0	0	0	7	1	0	0	0	1
Bt.21718.1.S1_at	SLC25A39	blue	650.133	0	0	0	0	0	2	8	0	0	0	0	0
Bt.2172.1.S1_at	HEPH	blue	412.208	0	0	0	0	0	1	7	0	0	0	0	2
Bt.21721.1.A1_at	USP2	blue	799.302	0	0	0	0	0	0	10	0	0	0	0	1
Bt.21722.1.S1_at	GIMAP7	blue	193.941	1	1	0	0	0	1	5	0	1	0	0	0
Bt.21724.1.S1_at	FDFT1	blue	779.495	1	0	0	0	0	2	8	1	1	0	0	1
Bt.21724.2.S1_a_at	FDFT1	blue	886.376	1	0	0	0	0	2	7	0	0	0	0	1
Bt.2173.1.S1_at	ALDH5A1	blue	766.076	2	0	0	0	0	2	7	0	0	0	0	1
Bt.21730.1.S1_at	TSPAN4	blue	647.773	0	0	1	0	0	1	8	1	0	0	0	0
Bt.21730.2.S1_a_at	TSPAN4	blue	601.565	1	1	1	0	0	1	8	0	0	0	0	0
Bt.21731.1.S1_at	DBN1	blue	568.087	0	0	1	0	0	1	8	1	0	0	0	0
Bt.21741.2.A1_at	SSBP3	blue	789.563	0	1	1	0	0	1	7	0	0	0	0	1
Bt.21743.1.A1_at	PLIN3	blue	714.219	0	0	0	0	0	0	6	0	1	0	0	2
Bt.21746.1.S1_at	LOC100849044	blue	354.092	1	0	0	0	0	0	7	1	0	0	0	3
Bt.21759.1.S1_at	BBOX1	blue	996.843	1	0	0	0	0	0	8	0	0	0	0	1
Bt.21759.2.A1_at	BBOX1	blue	1041.51	0	0	0	0	0	0	9	0	0	0	0	1
Bt.21763.2.S1_at	NFIB	blue	749.097	0	0	0	0	0	0	8	0	0	0	0	3
Bt.21763.3.S1_at	NFIB	blue	895.463	0	0	0	0	0	0	7	0	0	0	0	3
Bt.21765.1.S1_at	RRAGD	blue	358.795	0	1	2	0	0	0	7	0	1	0	0	3
Bt.2177.1.S1_at	FAM114A1	blue	227.959	0	0	0	0	0	0	7	0	0	0	0	2
Bt.21770.1.S1_at	SLC29A1	blue	419.131	0	0	0	0	0	0	7	0	0	0	0	2
Bt.21772.1.A1_at	ELTD1	blue	635.958	0	0	0	0	0	1	7	0	0	0	0	2
Bt.21793.1.S1_at	BZRAP1	blue	179.413	0	0	0	0	0	0	5	1	1	0	0	1
Bt.21805.1.S1_at	ZFYVE21	blue	563.818	0	0	0	0	0	0	6	1	1	0	0	1
Bt.21812.1.S1_at	PTPN21	blue	745.37	0	0	0	0	0	0	7	0	0	0	0	2
Bt.21818.1.S1_at	EZH1	blue	452.597	1	0	0	0	0	0	5	1	1	0	0	2
Bt.21827.1.A1_s_at	THOP1	blue	698.278	2	0	0	0	0	2	7	1	0	0	0	1
Bt.21827.2.S1_at	THOP1	blue	796.775	1	0	0	0	0	2	7	0	0	0	0	1
Bt.21833.1.S1_at	RNASEH2C	blue	443.695	0	0	0	0	0	3	7	0	0	0	0	0
Bt.21843.1.A1_at	CNOT8	blue	538.392	1	0	0	0	0	0	7	1	1	0	0	2
Bt.21849.1.S1_at	ACADS	blue	732	0	1	0	0	0	2	10	0	1	0	0	1
Bt.21867.1.S1_at	STAB1	blue	753.24	2	0	0	0	0	0	8	0	0	0	0	1
Bt.2187.1.S1_at	HSD17B8	blue	852.065	1	0	0	0	0	1	9	1	0	0	0	1
Bt.21872.1.A1_at	DOPEY1	blue	563.631	1	0	0	0	0	0	9	0	0	0	0	3
Bt.21874.1.S1_at	PCMTD1	blue	901.508	0	1	0	0	0	0	8	0	1	0	0	3
Bt.21875.1.S1_at	PNPLA2	blue	565.003	1	0	0	0	0	0	8	0	0	0	0	3
Bt.21879.1.A1_at	ASMTL	blue	965.609	0	0	0	0	0	2	8	0	0	0	0	1
Bt.21888.1.S1_at	C21H15orf39	blue	516.322	1	0	0	0	0	1	10	0	0	0	0	1
Bt.21893.1.S1_at	GSTT3	blue	991.413	0	0	0	0	0	0	9	0	0	0	0	0
Bt.21896.1.S1_at	COL21A1	blue	397.149	1	0	0	0	0	0	7	0	0	0	0	1
Bt.21897.1.S1_at	RNF217	blue	708.373	0	0	0	0	0	0	11	1	0	0	0	3
Bt.21917.1.S1_at	PDXP	blue	743.537	0	1	0	0	0	2	9	1	0	0	0	1
Bt.21918.1.S1_at	CARS2	blue	867.796	0	0	0	0	0	0	9	0	0	0	0	1
Bt.21918.2.S1_at	CARS2	blue	927.36	0	0	0	0	0	2	9	0	0	0	0	1
Bt.21924.2.S1_at	LOC100849501	blue	290.167	1	0	0	0	0	1	6	0	1	0	0	0
Bt.21928.1.S1_at	FBRSL1	blue	971.314	0	0	1	0	0	0	9	1	0	0	0	1
Bt.21934.1.S1_a_at	MAP2	blue	1166.94	0	0	0	2	0	0	8	0	0	3	0	2
Bt.21936.1.S1_at	C8H9orf64	blue	379.887	4	1	1	0	0	0	5	0	1	0	0	1
Bt.21939.2.S1_at	PHACTR1	blue	272.517	0	0	0	0	0	0	8	0	1	0	0	0
Bt.21943.1.S1_at	B4GALT6	blue	791.765	0	0	0	0	0	0	7	0	0	0	0	2
Bt.21944.1.S1_at	SDC1	blue	908.008	0	2	0	0	0	0	8	0	0	0	0	1
Bt.21950.1.S1_at	CCL16	blue	718.733	2	0	0	0	0	0	7	0	0	0	0	2
Bt.21950.1.S1_s_at	CCL16	blue	681.462	1	0	0	0	0	0	7	1	1	0	0	2
Bt.2196.1.A1_at	ZMYM3	blue	562.977	0	0	0	0	0	0	7	2	1	0	0	1
Bt.21964.1.S1_at	ACCS	blue	677.03	0	0	0	0	0	0	7	0	1	0	0	1
Bt.21966.1.S1_at	RANBP9	blue	381.384	0	0	0	0	0	0	8	0	0	0	0	2
Bt.21972.1.A1_at	ZRANB1	blue	263.658	0	1	1	0	0	0	7	3	1	0	0	1
Bt.21972.2.S1_at	ZRANB1	blue	669.191	1	1	0	0	0	0	8	0	1	0	0	1
Bt.21972.3.S1_at	ZRANB1	blue	822.537	0	1	0	0	0	0	7	0	0	0	0	1
Bt.21974.1.S1_at	HACL1	blue	1183.12	0	0	0	0	0	0	11	0	1	0	0	1
Bt.21975.1.S1_at	PRF1	blue	352.814	0	0	0	0	0	1	6	0	1	0	0	1
Bt.21977.1.S1_at	PTRHD1	blue	741.287	0	0	0	0	0	2	6	0	1	0	0	0
Bt.21983.1.S1_at	PPT2	blue	374.196	1	1	0	0	0	2	8	0	1	0	0	0
Bt.21983.2.S1_a_at	PPT2	blue	423.998	1	0	0	0	0	1	5	0	1	0	0	0
Bt.21988.1.S1_at	VSIG10	blue	999.977	0	1	0	0	0	0	8	0	1	0	0	1
Bt.21997.1.S1_at	PPM1K	blue	405.951	2	0	0	0	0	2	7	1	0	0	0	0
Bt.21997.2.A1_at	PPM1K	blue	388.606	2	0	0	0	0	2	6	1	0	0	0	0
Bt.21999.1.S1_at	CCDC88A	blue	176.342	2	1	0	0	0	1	4	0	1	0	0	0
Bt.22003.1.S1_at	HERC2	blue	249.226	0	0	0	0	0	0	6	0	1	0	0	1
Bt.22006.1.S1_at	ARHGEF40	blue	317.377	0	0	0	0	0	0	6	0	1	0	0	1
Bt.22012.1.S1_at	LOC100849006	blue	563.032	1	0	0	0	0	0	6	0	1	0	0	1
Bt.22019.1.S1_at	ATXN10	blue	553.419	1	0	1	0	0	0	8	1	0	0	0	1
Bt.22026.1.S1_at	MERTK	blue	616.657	2	0	0	0	0	1	8	1	1	0	0	2
Bt.22029.2.S1_at	THUMPD3	blue	954.714	0	0	0	0	0	0	7	1	0	0	0	1
Bt.22033.1.A1_at	RUFY3	blue	563.057	0	0	0	0	0	1	9	0	0	0	0	2
Bt.22034.1.S1_at	C16H1orf115	blue	649.852	0	1	0	0	0	1	9	0	1	0	0	1
Bt.22035.2.S1_at	TXNDC15	blue	587.415	1	0	0	0	0	0	5	0	0	0	0	3
Bt.22040.1.S1_at	MKKS	blue	252.801	1	2	1	0	0	0	4	0	1	0	0	1
Bt.22042.1.S1_at	TMEM30B	blue	736.49	1	0	1	0	0	0	9	1	0	0	0	1
Bt.22053.1.S1_at	NRBP2	blue	756.234	0	0	0	0	0	0	8	1	0	0	0	3
Bt.22055.1.S1_at	CYBRD1	blue	458.941	3	1	0	0	0	1	7	1	0	0	0	1
Bt.22056.1.S1_a_at	ABHD1	blue	802.802	3	0	0	0	0	0	8	0	0	0	0	1
Bt.22058.1.A1_at	HERC5	blue	235.371	1	1	1	0	0	0	5	0	0	0	0	2
Bt.22068.1.S1_at	SCAF8	blue	129.46	1	1	1	0	0	0	4	0	0	0	0	2
Bt.22079.1.A1_at	IL1RAP	blue	580.699	6	2	1	0	0	0	8	0	1	0	0	3
Bt.22081.1.S1_at	LMO7	blue	836.287	1	0	0	0	0	0	6	0	1	0	0	0
Bt.22082.1.S1_at	CHPT1	blue	632.338	0	0	0	0	0	0	9	0	0	0	0	3
Bt.22086.1.A1_at	ALDH7A1	blue	1190.62	0	0	0	0	0	0	10	1	1	0	0	1
Bt.22086.2.A1_at	ALDH7A1	blue	1016.19	0	0	0	0	0	0	9	0	0	0	0	2
Bt.22086.3.S1_at	ALDH7A1	blue	829.174	1	0	0	0	0	0	6	0	1	0	0	1
Bt.22099.1.A1_at	ARHGEF10L	blue	1062.18	0	0	0	0	0	0	6	0	1	0	0	1
Bt.22104.1.S1_at	IHH	blue	688.822	0	1	1	0	0	0	11	0	0	0	0	1
Bt.22117.1.S1_at	LOC100848852	blue	925.485	0	0	0	0	0	0	8	0	0	0	0	2
Bt.22118.1.A1_at	USHBP1	blue	545.032	1	0	0	0	0	0	7	1	0	0	0	1
Bt.22122.1.S1_at	ABLIM1	blue	679.161	1	0	1	0	0	1	7	1	0	0	0	1
Bt.22122.2.A1_at	ABLIM1	blue	718.26	0	1	1	0	0	0	7	0	0	0	0	2
Bt.22124.1.A1_at	CCL25	blue	400.631	0	0	0	0	0	2	5	0	1	0	0	1
Bt.22128.1.S1_at	GFOD2	blue	625.897	0	4	2	0	0	0	12	0	0	0	0	1
Bt.22128.2.S1_at	GFOD2	blue	758.674	0	0	0	0	0	0	10	0	0	0	0	1
Bt.22129.1.S1_at	HDAC3	blue	854.623	0	0	0	0	0	2	8	1	0	0	0	1
Bt.22130.1.S1_at	IFIT5	blue	382.317	3	1	0	0	0	0	5	0	1	0	0	2
Bt.22131.2.S1_a_at	MED29	blue	652.626	0	0	0	0	0	0	5	0	1	0	0	2
Bt.22139.1.S1_at	COBLL1	blue	811.165	0	0	0	0	0	0	8	0	0	0	0	1
Bt.22144.1.A1_at	STARD5	blue	758.738	0	0	0	0	0	0	8	1	1	0	0	1
Bt.22144.2.S1_at	STARD5	blue	560.797	1	0	0	0	0	0	6	0	1	0	0	1
Bt.22155.1.A1_at	KIF13A	blue	430.579	0	0	0	0	0	1	7	0	0	0	0	2
Bt.22164.1.S1_at	MLLT10	blue	749.158	0	0	0	0	0	0	7	0	1	0	0	0
Bt.22169.1.S1_at	ENO3	blue	502.165	0	1	0	0	0	2	7	0	1	0	0	0
Bt.22180.1.S1_at	CLEC4G	blue	494.91	0	0	0	0	0	0	9	0	0	0	0	1
Bt.22185.1.S1_at	RMDN3	blue	364.753	1	0	1	0	0	0	6	1	0	0	0	1
Bt.22198.1.S1_at	GSTA4	blue	632.105	0	0	0	0	0	0	8	1	0	0	0	3
Bt.22199.1.S1_at	DDIT4L	blue	435.116	0	1	0	0	0	0	6	0	1	0	0	1
Bt.2220.2.A1_a_at	SEPP1	blue	641.569	0	0	0	0	0	0	6	0	1	0	0	2
Bt.22204.1.A1_at	LOC518495	blue	464.138	5	0	0	0	0	1	10	1	1	0	0	2
Bt.22206.1.S1_at	ENO4	blue	997.931	0	0	0	0	0	0	9	1	0	0	0	1
Bt.22206.2.S1_at	ENO4	blue	1137.49	0	0	0	2	0	0	9	1	1	3	1	1
Bt.22221.1.S1_at	FSD2	blue	337.891	2	0	0	0	0	0	6	0	0	0	0	1
Bt.22225.1.A1_at	ACSF3	blue	373.283	1	0	0	0	0	2	7	0	0	0	0	1
Bt.22229.1.S1_at	LCK	blue	428.515	0	0	0	0	0	1	6	0	1	0	0	0
Bt.22229.2.S1_at	LCK	blue	248.869	0	0	0	0	0	2	7	0	0	0	0	0
Bt.2223.2.A1_at	ENY2	blue	1015.19	0	0	0	0	0	0	9	0	0	0	0	2
Bt.22230.1.S1_at	ZDHHC14	blue	1020.39	1	0	0	0	0	0	8	0	0	0	0	2
Bt.22251.1.A1_at	CMTM4	blue	1077.79	0	0	0	0	0	0	9	0	0	0	0	2
Bt.22257.1.S1_at	ASGR1	blue	828.437	0	0	0	0	0	2	9	0	0	0	0	1
Bt.22264.1.S1_at	TP53I11	blue	274.561	1	1	0	0	0	2	4	0	1	0	0	0
Bt.22270.1.S1_at	FAM171A1	blue	853.329	1	0	0	0	0	0	8	0	0	0	0	2
Bt.22276.1.S1_at	FBF1	blue	310.571	3	0	0	0	0	0	5	0	0	0	0	1
Bt.22281.1.S1_at	TMEM185A	blue	733.899	0	1	1	0	0	0	8	0	0	0	0	2
Bt.22285.1.A1_at	LSS	blue	1055.94	0	0	0	0	0	1	7	0	0	0	0	1
Bt.22285.2.S1_at	LSS	blue	1044.71	0	0	0	0	0	1	7	0	0	0	0	1
Bt.22290.1.S1_at	ESAM	blue	544.024	0	0	0	0	0	0	6	0	1	0	0	1
Bt.22295.1.S1_at	FAF1	blue	605.319	2	0	0	0	0	2	6	0	0	0	0	0
Bt.22304.1.S1_at	RWDD3	blue	364.538	2	0	0	0	0	0	6	1	0	0	0	2
Bt.22308.1.A1_at	ZBTB9	blue	485.148	2	1	1	0	0	0	9	1	0	0	0	0
Bt.22319.1.S1_at	ARIH2	blue	396.722	0	0	0	0	0	0	7	0	1	0	0	0
Bt.22320.3.S1_at	MASP2	blue	494.029	0	0	0	0	0	0	9	0	0	0	0	2
Bt.22323.1.A1_a_at	RASSF5	blue	492.302	1	1	0	0	0	3	8	0	0	0	0	0
Bt.22323.2.S1_at	RASSF5	blue	559.084	0	1	0	0	0	3	7	0	0	0	0	0
Bt.22325.1.S1_at	C3H1orf226	blue	1152.36	0	1	0	2	0	0	8	0	1	3	1	1
Bt.22325.2.A1_at	C3H1orf226	blue	861.964	1	0	0	0	0	0	9	0	0	0	0	2
Bt.22329.1.S1_at	FKBP1A	blue	228.283	1	0	0	0	0	2	7	0	0	0	0	0
Bt.22340.1.S1_at	PUM2	blue	526.127	0	0	0	0	0	0	6	0	1	0	0	2
Bt.22341.1.A1_at	VPS13C	blue	984.075	0	0	0	0	0	0	8	0	0	0	0	1
Bt.22354.1.S1_at	LOC100848366	blue	502.213	1	0	1	0	0	0	8	4	2	0	0	3
Bt.22355.1.S1_at	TRIM41	blue	948.323	0	0	0	0	0	0	9	1	0	0	0	3
Bt.22356.1.S1_at	ARID1A	blue	385.699	0	0	0	0	0	1	7	1	0	0	0	1
Bt.22361.1.A1_at	INVS	blue	746.342	1	0	0	0	0	0	6	0	1	0	0	1
Bt.22369.1.S1_at	BRD3	blue	601.688	0	0	0	0	0	0	10	0	0	0	0	0
Bt.22369.2.S1_at	BRD3	blue	483.156	0	1	1	0	0	0	9	0	0	0	0	0
Bt.22371.1.A1_a_at	MOG	blue	286.693	1	0	0	0	0	0	4	0	1	0	0	3
Bt.22375.1.A1_at	RRNAD1	blue	401.382	2	0	0	0	0	2	7	0	0	0	0	1
Bt.22377.1.S1_a_at	LOC515954	blue	851.91	1	0	0	0	0	0	10	0	0	0	0	1
Bt.22379.1.S1_at	ADCK3	blue	627.021	2	0	0	0	0	0	9	3	1	0	0	3
Bt.22385.1.A1_at	MAGOHB	blue	199.01	2	0	0	0	0	0	5	0	1	0	0	0
Bt.22387.1.S1_a_at	NEIL1	blue	1044.21	0	0	0	0	0	1	9	0	0	0	0	1
Bt.22390.1.S1_at	HPS3	blue	167.288	2	0	0	0	0	1	6	1	0	0	0	2
Bt.22396.1.S1_at	HGFAC	blue	868.034	1	0	0	0	0	0	7	0	0	0	0	1
Bt.22409.1.S1_at	HSPA12A	blue	627.627	0	0	0	0	0	0	7	0	1	0	0	1
Bt.22414.1.A1_at	LOC100847770	blue	596.679	2	0	0	0	0	0	10	1	1	0	0	2
Bt.22414.2.S1_at	LOC100847770	blue	595.719	1	0	0	0	0	0	7	1	1	0	0	2
Bt.22415.2.A1_at	LOC512863	blue	575.294	1	0	0	0	0	1	6	0	1	0	0	0
Bt.22418.1.A1_at	FEM1B	blue	643.568	1	0	0	0	0	0	9	0	0	0	0	0
Bt.22419.1.A1_at	TUBGCP5	blue	501.136	1	0	0	0	0	0	6	1	0	0	0	2
Bt.22423.1.S1_at	KDM4B	blue	358.943	1	0	0	0	0	0	6	0	0	0	0	2
Bt.22431.1.S1_at	DUSP28	blue	393.006	1	0	1	0	0	0	6	1	0	0	0	1
Bt.22437.1.S1_at	C18H16orf74	blue	230.215	0	1	1	0	0	1	4	0	0	0	0	1
Bt.22438.1.S1_at	RBM47	blue	734.722	0	1	0	0	0	0	8	0	1	0	0	2
Bt.22441.1.S1_at	SMARCA2	blue	1043.82	0	0	0	0	0	0	8	0	0	0	0	3
Bt.22448.1.S1_at	LOC100847622	blue	985.133	0	0	0	0	0	0	8	0	0	0	0	1
Bt.22455.1.S1_at	RHOC	blue	623.964	1	2	0	0	0	0	6	0	0	0	0	2
Bt.22460.1.S1_at	MAOB	blue	979.163	1	0	0	0	0	0	8	0	0	0	0	1
Bt.22460.1.S2_at	MAOB	blue	865.936	1	0	0	0	0	0	7	0	0	0	0	1
Bt.22465.1.S1_at	LOC615055	blue	831.325	0	0	0	0	0	1	9	0	0	0	0	1
Bt.22468.1.S1_at	C3H1orf192	blue	894.643	0	0	0	0	0	0	7	0	1	0	0	0
Bt.22468.2.A1_at	C3H1orf192	blue	772.423	0	0	0	0	0	0	9	1	1	0	0	0
Bt.22476.1.S1_at	EIF4ENIF1	blue	320.455	1	0	0	0	0	0	6	1	1	0	0	0
Bt.22487.2.A1_a_at	LOC100848227	blue	750.703	0	0	0	0	0	1	7	0	0	0	0	1
Bt.22487.2.A1_at	LOC100848227	blue	980.414	0	0	0	0	0	0	9	0	0	0	0	1
Bt.22487.3.S1_at	LOC100848227	blue	1073.61	1	0	0	0	0	0	8	0	0	0	0	1
Bt.22489.1.S1_at	ZNF398	blue	338.017	0	2	1	0	0	0	6	0	0	0	0	3
Bt.22489.2.A1_at	ZNF398	blue	595.312	0	2	1	0	0	0	9	0	0	0	0	2
Bt.22496.1.S1_at	CBR3	blue	205.233	3	2	0	0	0	0	4	0	0	0	0	0
Bt.22497.2.S1_at	ALKBH2	blue	960.392	1	0	0	0	0	0	9	0	0	0	0	1
Bt.22497.3.S1_at	USP30	blue	596.981	0	0	0	0	0	2	6	0	1	0	0	0
Bt.22503.1.A1_at	C1H21orf59	blue	417.94	1	0	0	0	0	1	7	1	1	0	0	1
Bt.22505.1.S1_at	PATZ1	blue	448.568	0	0	1	0	0	0	9	1	0	0	0	1
Bt.22506.2.A1_at	VIPR2	blue	765.4	1	0	0	0	0	1	7	0	0	0	0	1
Bt.22507.1.S1_at	RUSC2	blue	353.357	0	0	0	0	0	1	8	0	0	0	0	1
Bt.22510.1.S1_at	PRADC1	blue	917.52	0	0	0	0	0	2	8	0	0	0	0	1
Bt.22513.1.S1_at	VPS28	blue	1108.49	0	0	0	0	0	0	11	1	1	0	0	1
[truncated: 12,501 more rows]
