# Supplementary material for: Cattle infection response network and its functional modules
Source: BMC Immunol. 2018 Jan 5;19:2. doi: 10.1186/s12865-017-0238-4 (PMC5755453; doi:10.1186/s12865-017-0238-4)
Supplement: Supplementary file 6 — Over-represented GO/Pathway terms in the “green”, “saddle brown”, “light yellow” and “blue” module hub genes. (XLSX 43 kb) [file 12865_2017_238_MOESM6_ESM.xlsx]

## Sheet: Hub genes
				Up-regulated (n. tests)						Down-regulated (n. tests)
probes	Genes	Module	Connectivity	Escherichia coli	Mycobacterium avium	Mycobacterium bovis	Staphylococcus aureus	Salmonella	Trypanosoma Congolense	Escherichia coli	Mycobacterium avium	Mycobacterium bovis	Staphylococcus aureus	Salmonella	Trypanosoma Congolense
Bt.10704.1.S1_at	LPPR2	blue	1106.06	0	0	0	0	0	0	11	0	1	0	0	1
Bt.11167.1.S1_at	GLRX5	blue	1222.25	0	1	0	2	0	0	8	0	1	3	1	1
Bt.11211.1.S1_at	SLC5A1	blue	1135.07	0	0	1	2	0	0	7	1	0	3	1	1
Bt.11239.1.S1_at	SPG7	blue	1159.31	0	0	0	0	0	0	10	1	1	0	0	1
Bt.11266.1.S1_a_at	EPS15L1	blue	1161.12	0	0	0	0	0	0	10	1	1	0	0	1
Bt.1157.1.S1_at	MGST3	blue	1209.42	0	0	0	0	0	0	10	1	1	0	0	1
Bt.11681.1.A1_at	B3GALT4	blue	1160.88	0	0	0	0	0	0	10	1	1	0	0	1
Bt.12425.1.S1_at	ETNK2	blue	1177.64	0	0	1	0	1	0	8	3	2	1	1	1
Bt.13254.1.S1_at	LOC529423	blue	1173.65	0	0	0	2	0	0	7	0	0	3	0	1
Bt.13259.1.S1_at	PINK1	blue	1101.11	0	0	0	0	0	0	8	2	2	1	1	1
Bt.13265.2.S1_at	PLLP	blue	1104.98	0	0	0	0	0	0	11	0	1	0	0	1
Bt.13287.1.S1_at	AGXT2L1	blue	1212.95	1	0	0	0	0	0	11	0	1	0	0	1
Bt.13310.1.S1_at	DIO1	blue	1162.94	0	2	1	2	0	0	7	0	1	3	1	0
Bt.13375.1.S1_at	MAT1A	blue	1104.98	0	0	0	0	0	0	10	1	1	0	0	1
Bt.13530.1.S1_at	ECI1	blue	1161.64	0	0	0	0	0	0	11	1	1	0	0	1
Bt.13597.2.S1_a_at	AIFM2	blue	1218.6	0	2	1	2	0	0	7	0	1	3	1	1
Bt.13942.3.A1_at	MFSD8	blue	1149.57	0	0	0	0	0	0	11	1	1	0	0	1
Bt.14010.1.S1_at	PTGR1	blue	1194.31	0	0	0	0	0	0	10	1	1	0	0	1
Bt.14298.1.A1_at	ZDHHC1	blue	1114.92	0	0	1	0	1	0	7	3	3	1	1	1
Bt.14367.1.A1_at	UGT2A3	blue	1117.25	0	2	0	0	0	0	9	0	2	0	1	1
Bt.15811.3.S1_at	TBCEL	blue	1173.65	1	0	1	0	1	0	7	2	3	1	1	1
Bt.16135.1.A1_at	DARS2	blue	1222.25	0	2	2	0	0	0	9	0	0	0	1	1
Bt.16490.1.S1_at	IQSEC1	blue	1114.03	0	0	1	0	1	0	7	2	3	1	1	1
Bt.16592.1.A1_at	HAO1	blue	1194.31	0	0	0	0	0	0	10	1	1	0	0	1
Bt.16596.1.A1_at	LRRC3	blue	1147.3	0	0	1	2	0	0	8	1	0	3	1	1
Bt.1673.2.S1_at	IL17RC	blue	1138.84	0	0	0	0	0	0	11	1	1	0	0	1
Bt.16795.1.A1_at	SPAG6	blue	1212.95	0	0	0	2	0	0	9	0	0	3	0	1
Bt.1722.3.S1_a_at	MIB2	blue	1135.07	0	0	0	0	0	0	11	0	1	0	0	1
Bt.1735.1.S1_at	QDPR	blue	1209.42	0	0	0	0	0	0	11	1	1	0	0	1
Bt.1748.2.S1_a_at	KLC4	blue	1154.83	0	0	1	2	0	0	7	2	1	3	1	1
Bt.17515.1.A1_at	ADTRP	blue	1218.6	0	0	0	0	0	0	10	1	1	0	0	1
Bt.17603.1.A1_at	LOC100847215	blue	1196.17	0	0	0	0	0	0	10	1	1	0	0	1
Bt.17728.2.A1_a_at	C8G	blue	1103.57	0	0	0	2	0	0	8	1	1	3	1	1
Bt.18037.1.S1_at	ASPDH	blue	1173.58	0	0	0	0	0	0	10	1	1	0	0	1
Bt.18180.1.A1_at	PIK3C2G	blue	1197.98	0	0	1	0	1	0	9	2	2	1	1	1
Bt.18231.1.S1_at	CYP2C87	blue	1183.12	0	0	0	0	0	0	11	0	1	0	0	1
Bt.18280.1.S1_at	SPON2	blue	1117.25	0	0	0	0	0	0	10	1	1	0	0	1
Bt.18564.1.A1_at	ADH1C	blue	1196.17	0	0	2	0	1	0	8	2	1	1	1	1
Bt.18564.2.A1_at	ADH1C	blue	1144.28	0	0	0	0	0	0	11	0	1	0	0	1
Bt.18782.1.S1_at	GPRC5A	blue	1150.24	0	0	0	2	0	0	7	0	0	3	0	1
Bt.19098.1.A1_s_at	GLT25D2	blue	1222.25	0	0	0	0	0	0	11	0	1	0	0	1
Bt.1920.2.S1_at	STARD10	blue	1168.76	0	0	0	0	0	0	10	1	1	0	0	1
Bt.19340.1.A1_at	2016-09-14	blue	1108.49	0	1	1	2	0	0	7	0	0	3	1	1
Bt.195.1.A1_at	LECT2	blue	1133.58	0	0	0	0	0	0	11	0	1	0	0	1
Bt.19899.1.A1_at	HGD	blue	1209.42	0	0	0	2	0	0	8	1	1	3	1	1
Bt.20107.1.A1_at	IDUA	blue	1111.27	0	0	0	0	0	0	10	1	1	0	0	1
Bt.20137.1.S1_at	DCAF11	blue	1219.74	0	0	0	0	0	0	11	1	1	0	0	1
Bt.20228.1.S1_at	RTN2	blue	1194.31	0	0	0	0	0	0	11	1	1	0	0	1
Bt.20281.3.S1_a_at	PGM1	blue	1209.42	0	0	0	0	0	0	10	1	1	0	0	2
Bt.20508.1.S1_at	SLC35E2	blue	1107.52	0	0	0	0	0	0	10	1	1	0	0	1
Bt.20508.2.S1_at	SLC35E2	blue	1168.15	0	1	2	0	0	0	9	1	0	0	1	1
Bt.20771.1.A1_at	PEX1	blue	1104.98	0	0	0	0	1	0	8	2	2	3	1	1
Bt.20999.1.S1_at	COLEC11	blue	1114.03	0	0	0	2	0	0	9	0	1	3	1	1
Bt.21008.1.S1_at	FGFRL1	blue	1176.04	0	0	0	0	0	0	11	1	1	0	0	1
Bt.21098.2.S1_at	LOC100848079	blue	1212.95	0	2	2	2	0	0	7	0	0	3	1	1
Bt.21580.1.S1_at	GRB10	blue	1101.65	0	0	0	0	0	0	11	0	1	0	0	1
Bt.21648.1.S1_a_at	CIDEB	blue	1171.38	0	0	0	0	0	0	11	0	1	0	0	1
Bt.21934.1.S1_a_at	MAP2	blue	1166.94	0	0	0	2	0	0	8	0	0	3	0	2
Bt.21974.1.S1_at	HACL1	blue	1183.12	0	0	0	0	0	0	11	0	1	0	0	1
Bt.22086.1.A1_at	ALDH7A1	blue	1190.62	0	0	0	0	0	0	10	1	1	0	0	1
Bt.22206.2.S1_at	ENO4	blue	1137.49	0	0	0	2	0	0	9	1	1	3	1	1
Bt.22325.1.S1_at	C3H1orf226	blue	1152.36	0	1	0	2	0	0	8	0	1	3	1	1
Bt.22513.1.S1_at	VPS28	blue	1108.49	0	0	0	0	0	0	11	1	1	0	0	1
Bt.23094.3.S1_x_at	LOC782061	blue	1183.01	0	0	2	0	0	0	8	2	1	0	1	1
Bt.23703.1.A1_at	LOC508455	blue	1164.6	0	0	0	0	0	0	10	1	1	0	0	1
Bt.23965.1.A1_at	PPP2R2B	blue	1163.41	0	2	2	0	0	0	8	0	1	0	1	1
Bt.23966.1.A1_at	HAO2	blue	1190.62	0	0	1	2	0	0	8	1	0	3	1	1
Bt.24216.1.A1_at	KLB	blue	1170.57	0	0	0	0	0	0	10	1	1	0	0	1
Bt.24618.1.S1_at	DBP	blue	1201.36	0	1	1	2	0	0	7	1	1	3	1	0
Bt.24730.1.S1_at	PIPOX	blue	1206.98	0	0	0	0	0	0	9	2	2	2	1	1
Bt.24839.1.A1_at	MDP-1	blue	1201.26	0	0	0	2	0	0	8	0	0	3	0	1
Bt.25009.1.S1_at	RDH10	blue	1144.21	0	0	1	0	1	0	8	2	3	1	1	1
Bt.25062.1.A1_at	FGF12	blue	1114.03	0	0	0	0	0	0	10	1	1	0	0	1
Bt.25743.1.A1_at	UOX	blue	1183.01	0	0	0	0	0	0	11	1	1	0	0	1
Bt.25855.3.A1_a_at	ENPEP	blue	1209.42	0	0	0	2	0	0	9	1	1	3	1	1
Bt.26204.1.A1_at	TTC39C	blue	1212.95	0	1	0	2	0	0	8	0	1	3	1	1
Bt.26343.1.S1_at	MTTP	blue	1104.98	0	0	0	0	0	0	10	1	1	0	0	1
Bt.26440.1.A1_at	GAS2	blue	1175.92	0	2	1	2	0	0	7	0	1	3	1	1
Bt.26592.1.S1_at	B4GALNT1	blue	1103.06	0	0	2	0	0	0	8	2	1	0	1	1
Bt.26961.1.S1_at	NUDT14	blue	1173.58	0	0	0	0	0	0	11	1	1	0	0	1
Bt.27053.1.A1_at	GPR1	blue	1168.15	0	1	1	2	0	0	7	0	0	3	1	1
Bt.27059.1.S1_at	IDUA	blue	1150.85	0	0	0	0	0	0	11	0	1	0	0	1
Bt.27138.1.S1_at	QPRT	blue	1173.65	0	0	0	0	0	0	11	0	1	0	0	1
Bt.27492.1.S1_at	SEC31B	blue	1111.88	0	0	0	0	0	0	10	1	1	0	0	1
Bt.27844.1.S1_at	GCGR	blue	1203.58	0	0	0	2	0	0	8	0	0	3	0	1
Bt.28078.1.S1_at	BCO2	blue	1194.31	0	0	0	0	0	0	11	1	1	0	0	1
Bt.28095.1.S1_at	LOC523644	blue	1150.5	0	0	0	0	0	0	10	1	1	0	0	1
Bt.28171.1.S1_at	PLS1	blue	1199.46	0	0	0	0	0	0	10	1	1	0	0	1
Bt.28192.1.S1_at	IRF6	blue	1166.18	0	0	0	2	0	0	8	1	1	3	1	1
Bt.28192.2.S1_at	IRF6	blue	1170.57	0	0	0	0	0	0	10	1	1	0	0	1
Bt.28912.2.S1_at	LOC530929	blue	1186.43	0	0	0	0	0	0	11	1	1	0	0	1
Bt.2965.1.A1_at	LOC100296324	blue	1114.08	0	0	0	0	0	0	11	1	1	0	0	1
Bt.29931.1.S1_at	KIF1C	blue	1192.29	0	0	0	0	0	0	12	0	0	0	0	1
Bt.3248.1.S1_at	ALDH4A1	blue	1194.31	1	0	0	0	0	0	9	1	1	0	0	1
Bt.3266.2.S1_a_at	DAK	blue	1177.64	1	0	0	2	0	0	7	0	0	3	0	1
Bt.3300.1.S1_at	SLC2A4RG	blue	1174.33	0	0	1	0	1	0	7	3	2	3	1	0
Bt.3716.1.A1_at	SMPD3	blue	1170.57	0	0	1	2	0	0	9	0	0	3	1	1
Bt.401.1.S1_at	ACBD5	blue	1154.34	0	0	0	0	0	0	10	1	1	0	0	1
Bt.448.1.S1_at	PLCB1	blue	1133.58	0	0	0	0	0	0	10	1	1	0	0	1
Bt.4503.1.S2_at	MTCH2	blue	1171.38	0	0	0	0	0	0	11	1	1	0	0	1
Bt.4569.1.S1_at	SCRN2	blue	1173.58	0	1	1	2	0	0	9	0	0	3	1	1
Bt.4734.1.S1_at	GNA14	blue	1198.96	0	0	0	0	0	0	11	0	1	0	0	1
Bt.4835.1.S1_at	GAT	blue	1196.17	0	0	0	0	0	0	7	3	3	3	1	1
Bt.4985.2.S1_a_at	MRPL23	blue	1209.42	0	0	0	0	0	0	11	1	1	0	0	1
Bt.5125.1.S1_at	ALDOB	blue	1152.36	0	0	0	0	0	0	11	1	1	0	0	1
Bt.5374.1.S1_at	OSBPL5	blue	1153.4	3	0	0	2	0	0	4	1	1	3	1	1
Bt.5455.1.S1_at	PRPF40B	blue	1119.52	0	0	0	0	0	0	10	1	1	0	0	1
Bt.5835.1.S1_at	SLC9A3R2	blue	1101.32	0	0	0	0	0	0	11	0	1	0	0	1
Bt.6172.1.A1_at	PCDH19	blue	1198.8	0	0	0	0	0	0	11	0	1	0	0	1
Bt.620.1.S1_at	PCCA	blue	1194.31	0	0	0	0	0	0	7	3	3	3	1	1
Bt.6579.1.S1_at	MORC4	blue	1192.29	0	1	0	2	0	0	8	0	1	3	1	1
Bt.6818.1.S1_at	RNF14	blue	1103.32	0	0	0	0	0	0	11	1	1	0	0	1
Bt.7012.1.S1_at	BCAS1	blue	1133.58	1	0	0	0	0	0	9	1	1	0	0	1
Bt.8441.1.A1_at	STBD1	blue	1222.25	0	1	1	0	0	0	9	1	2	2	1	1
Bt.8441.2.S1_at	STBD1	blue	1159.52	0	0	0	0	0	0	10	1	1	0	0	1
Bt.8441.3.S1_at	STBD1	blue	1158.85	0	0	0	2	0	0	9	0	0	3	0	1
Bt.8669.1.S1_at	MBOAT2	blue	1196.17	0	0	0	2	0	0	8	1	1	3	1	1
Bt.8669.2.S1_at	MBOAT2	blue	1209.42	0	0	0	0	0	0	11	1	1	0	0	1
Bt.8946.1.S1_at	SLCO1A2	blue	1133.58	1	0	1	0	1	0	7	2	3	1	1	1
Bt.9320.1.S1_a_at	FUOM	blue	1194.31	0	2	0	2	0	0	7	0	2	3	1	0
Bt.9697.1.A1_at	ADH6	blue	1161.64	0	1	0	2	0	0	8	0	1	3	1	1
Bt.9711.1.S1_at	ACOX3	blue	1133.58	0	0	0	2	0	0	9	0	0	3	0	1
Bt.10575.1.S1_at	SAE1	green	1057.68	8	1	1	5	1	1	1	0	1	0	0	2
Bt.10915.1.A1_at	DAP3	green	1091.14	9	1	2	4	1	3	0	0	0	1	0	0
Bt.10960.1.A1_at	METTL9	green	1116.61	9	0	0	1	1	2	0	0	0	0	0	0
Bt.11097.1.S1_at	DAPK3	green	1044.06	6	3	0	1	1	2	4	0	0	0	0	0
Bt.11117.1.S1_at	NEMF	green	1103.57	3	1	3	5	1	3	0	0	0	0	0	0
Bt.1147.1.S1_at	GSK3A	green	1149.13	3	1	3	4	1	1	0	0	0	1	0	2
Bt.11629.1.A1_at	TMEM131	green	1046.57	1	3	2	5	1	3	2	0	0	0	0	0
Bt.11911.1.S1_at	SEC31A	green	1113.47	9	3	0	0	1	2	1	0	0	1	0	0
Bt.1193.1.S1_at	UBE2D3	green	1119.92	9	0	0	1	1	2	0	0	0	0	0	0
Bt.12067.1.S1_at	ADAM9	green	1079.95	3	1	3	5	1	3	0	0	0	0	0	0
Bt.12108.1.S1_at	MTERFD1	green	1061.35	8	0	0	1	1	2	1	0	0	0	0	0
Bt.12110.1.S1_at	UTP11L	green	1102.41	2	2	2	5	1	3	0	2	0	0	0	0
Bt.12364.1.S1_at	AARS	green	1062.47	9	1	1	5	1	2	1	0	1	0	0	1
Bt.12365.1.S1_at	CCT2	green	1100.37	9	1	1	4	1	1	0	0	1	1	0	2
Bt.12551.1.S1_at	TSR1	green	1110.82	9	1	2	4	1	3	0	0	0	1	0	0
Bt.13200.1.A1_at	SLC35E1	green	1058.77	7	2	0	0	1	2	3	1	0	1	0	0
Bt.13205.2.S1_at	MRPS35	green	1095.25	3	1	3	5	1	3	0	0	0	0	0	0
Bt.13337.1.A1_at	TMEM66	green	1066.24	1	2	2	5	1	1	1	2	0	0	0	2
Bt.13419.1.S1_at	SEC63	green	1076.87	3	1	3	5	1	2	0	0	0	0	0	1
Bt.13559.1.S1_at	CCDC59	green	1076.24	8	1	1	5	1	2	1	0	1	0	0	0
Bt.13610.1.A1_at	MRPS31	green	1085.23	10	4	0	1	0	2	0	0	0	0	0	0
Bt.14027.1.S1_at	DDX23	green	1048.99	7	1	2	5	1	1	0	0	0	0	0	1
Bt.14163.2.S1_at	CLIC2	green	1060.6	8	0	0	0	1	2	0	0	0	1	0	0
Bt.1418.1.S1_at	C25H7orf70	green	1103.46	9	1	1	5	1	2	0	0	1	0	0	0
Bt.1493.1.S1_at	POLR1A	green	1113.15	9	1	2	5	1	1	0	0	0	0	0	1
Bt.15334.2.A1_at	STAT3	green	1158.45	3	1	2	5	1	3	0	0	1	0	0	0
Bt.15641.2.A1_at	DUS3L	green	1115.64	9	1	2	4	1	1	0	0	0	1	0	1
Bt.15752.2.S1_at	CLP1	green	1092.23	8	1	2	5	1	1	0	0	0	0	0	1
Bt.15787.1.S1_at	PTRH2	green	1103.39	9	1	1	5	1	2	0	0	1	0	0	0
Bt.16099.2.S1_at	NAA15	green	1090.19	3	1	2	5	1	3	0	0	1	0	0	0
Bt.16132.2.S1_a_at	TCEB1	green	1096.97	8	1	2	5	1	3	0	0	0	0	0	0
Bt.16134.1.A1_at	USP16	green	1072.79	9	1	2	5	1	1	1	0	0	0	0	1
Bt.16215.1.A1_at	SEH1L	green	1076.87	3	1	3	5	1	3	0	0	0	0	0	0
Bt.17113.1.A1_at	G6PC	green	1110.28	2	1	3	5	1	3	1	0	0	0	0	0
Bt.17154.1.S1_at	PRPF18	green	1112.32	9	0	0	1	1	2	0	0	0	0	0	0
Bt.17301.2.S1_at	NUDCD1	green	1076.87	9	4	0	0	0	1	1	0	0	1	0	1
Bt.18045.1.S1_at	MTPAP	green	1116.27	10	2	0	1	0	2	1	1	0	0	0	0
Bt.18080.2.S1_at	TESC	green	1063.28	2	5	2	5	1	2	0	0	0	0	0	0
Bt.1985.1.S1_at	SYS1	green	1075.8	9	0	0	1	0	2	1	0	0	0	0	0
Bt.19881.2.A1_at	RRP15	green	1140.63	8	6	0	1	0	2	0	0	0	0	0	0
Bt.1990.1.S1_at	ATP6V1G1	green	1069.77	3	1	3	5	1	3	0	0	0	0	0	0
Bt.20056.1.S1_a_at	MRPL20	green	1067.01	8	1	2	5	1	1	1	0	0	0	0	2
Bt.20056.3.A1_a_at	MRPL20	green	1120.83	8	1	2	5	1	2	0	0	0	0	0	0
Bt.20111.1.S1_at	TNFRSF12A	green	1070.6	2	1	2	4	1	3	1	0	1	1	0	0
Bt.20177.1.S1_at	RBM4	green	1044.06	1	1	3	5	1	3	2	0	0	0	0	0
Bt.20231.1.S1_at	DDX18	green	1067.48	8	1	1	5	1	2	0	0	1	0	0	0
Bt.20263.1.S1_at	RABGGTB	green	1043.54	8	1	2	5	1	1	0	0	0	0	0	1
Bt.20269.2.S1_at	ARF6	green	1128.57	2	5	1	4	1	2	0	0	1	1	0	0
Bt.20292.1.S1_at	NAB2	green	1107.34	2	1	2	5	1	2	1	0	1	0	0	1
Bt.20392.1.A1_at	EIF3J	green	1042.98	9	2	3	4	1	1	0	0	0	1	0	2
Bt.20424.1.A1_at	AQR	green	1094.51	8	1	2	5	1	3	0	0	0	0	0	0
Bt.20590.1.S1_at	RIOK1	green	1047.73	8	0	0	0	0	2	1	0	0	1	0	0
Bt.21231.1.S1_a_at	SUPT5H	green	1061.67	13	0	1	0	0	2	0	0	1	0	0	0
Bt.21365.1.S1_a_at	EIF2AK4	green	1146.43	3	1	2	5	1	2	0	0	1	0	0	1
Bt.21419.1.S1_at	DPH5	green	1066.66	2	1	3	5	1	1	1	0	0	0	0	2
Bt.21455.1.S1_at	NOL10	green	1064.61	3	1	2	5	1	3	0	0	1	0	0	0
Bt.21563.1.S1_at	WWC1	green	1097.44	3	1	2	5	1	3	0	0	1	0	0	0
Bt.21670.1.A1_at	AZI2	green	1050.61	3	1	2	3	1	3	0	0	1	2	0	0
Bt.21838.1.A1_at	LENG1	green	1057.25	3	1	2	4	1	1	0	0	1	1	0	2
Bt.21857.1.A1_at	RNMT	green	1140.63	2	1	3	5	1	3	1	0	0	0	0	0
Bt.21955.1.S1_at	WDR26	green	1108.46	8	1	2	5	1	3	0	0	1	0	0	0
Bt.22027.1.A1_at	ABCB8	green	1070.37	8	1	2	4	1	1	1	0	1	1	0	2
Bt.2214.2.A1_at	POLR2B	green	1060.73	12	4	0	0	0	1	0	0	0	0	0	0
Bt.22148.1.S1_at	RAP2B	green	1095.66	2	1	2	5	1	3	1	0	1	0	0	0
Bt.22306.1.S1_at	PDSS1	green	1113.93	9	1	2	5	1	2	0	0	0	0	0	0
Bt.22451.1.S1_at	GSPT1	green	1046.95	9	1	2	4	1	3	0	0	1	1	0	0
Bt.2255.1.S1_at	IMPDH2	green	1075.63	9	1	2	4	1	2	1	0	1	1	0	1
Bt.22586.1.A1_at	IMPAD1	green	1105.95	1	1	2	5	1	2	2	0	1	0	0	1
Bt.22662.1.S1_at	TBP	green	1107.9	5	2	2	2	1	1	2	1	0	0	0	1
Bt.22857.1.S1_at	TRIB2	green	1048.22	7	1	1	5	1	2	0	0	1	0	0	0
Bt.23062.1.S1_at	NOB1	green	1062.52	7	1	0	5	1	1	0	0	2	0	0	1
Bt.23068.1.S1_at	RRP7A	green	1068.23	8	1	1	5	1	2	1	0	1	0	0	0
Bt.23073.1.S1_at	H2AFY	green	1055.12	8	1	2	5	1	2	0	0	0	0	0	0
Bt.23179.1.S1_at	HSP90AA1	green	1094.19	8	1	2	5	1	2	0	0	1	0	0	1
Bt.23348.2.S1_a_at	ZYX	green	1106.26	5	3	1	1	1	2	2	0	1	1	0	0
Bt.23649.2.S1_at	DDX50	green	1090.56	2	1	3	5	1	3	1	0	0	0	0	0
Bt.24449.1.S1_at	PDCD6	green	1069.04	3	1	3	5	1	2	0	0	0	0	0	1
Bt.24628.1.S1_at	SNRPF	green	1074.28	8	1	2	5	1	2	0	0	0	0	0	0
Bt.24652.1.A1_at	PTPN2	green	1042.77	9	1	2	5	1	2	0	0	0	0	0	0
Bt.250.1.S1_at	NMT1	green	1061.9	8	1	2	5	1	2	0	0	0	0	0	0
Bt.2516.1.S1_at	EIF3CL	green	1045.63	8	1	2	3	1	3	1	0	1	2	0	0
Bt.25165.1.S1_at	IRAK1	green	1107.34	6	2	2	0	1	2	1	1	0	2	0	0
Bt.25424.1.A1_at	RNMTL1	green	1051.36	7	1	2	5	1	1	0	0	0	0	0	1
Bt.25958.2.S1_at	WDR3	green	1109.63	8	1	0	5	1	3	0	0	2	0	0	0
Bt.2644.1.S1_at	DDX27	green	1062.16	9	1	2	5	1	1	1	0	0	0	0	1
Bt.26718.1.S1_a_at	HCCS	green	1061.25	8	1	2	5	1	2	0	0	0	0	0	0
Bt.2672.1.S1_at	CCT8	green	1054.21	9	1	2	5	1	3	0	0	0	0	0	0
Bt.26767.1.S1_at	FAF2	green	1043.71	7	1	1	2	1	2	0	0	1	0	0	0
Bt.26797.1.S1_at	DENND2D	green	1105.8	6	3	2	2	1	2	1	0	0	0	0	0
Bt.26825.1.A1_at	XRN2	green	1070.51	8	1	1	5	1	2	0	0	1	0	0	1
Bt.26892.1.S1_at	NBN	green	1156.06	2	1	3	5	1	3	1	0	0	0	0	0
Bt.27148.1.S1_at	FARSB	green	1054.6	9	1	2	4	1	2	1	0	0	1	0	1
Bt.27242.1.S1_at	NOL6	green	1052.73	7	1	2	2	1	1	0	0	0	0	0	1
Bt.27417.2.S1_at	UTP3	green	1050.96	3	1	2	5	1	3	0	0	1	0	0	0
Bt.2768.3.S1_at	GEMIN8	green	1051.28	7	0	1	2	1	2	0	0	1	0	0	0
Bt.27897.1.S1_at	PINX1	green	1119.72	9	0	1	5	1	2	0	0	1	0	0	0
Bt.28160.1.S1_at	RBM17	green	1060.66	10	1	2	3	1	2	0	0	0	2	0	1
Bt.28507.1.A1_at	ABT1	green	1051.68	7	4	0	2	1	2	1	0	0	0	0	0
Bt.28716.1.S1_at	KIAA1704	green	1127.73	8	3	0	2	1	2	1	0	0	0	0	0
Bt.28821.1.S1_at	OSGEPL1	green	1079.44	9	3	0	1	1	2	0	0	0	1	0	0
Bt.2929.1.A1_at	NUP160	green	1138.87	9	0	0	4	1	2	0	0	0	1	0	0
Bt.2929.2.A1_at	NUP160	green	1081.67	9	0	0	5	1	1	0	0	0	0	0	1
Bt.2936.1.S1_at	GTF2A2	green	1050.65	7	0	2	1	1	1	0	0	0	1	0	1
Bt.3003.1.S1_at	RPL7L1	green	1076.24	8	0	0	5	1	2	1	0	2	0	0	0
Bt.3020.1.S1_at	BOP1	green	1063.46	9	0	1	3	1	1	0	0	1	2	0	1
Bt.3193.1.A1_at	PSMD6	green	1096.03	9	0	2	4	1	2	0	0	0	1	0	0
Bt.3201.1.S1_at	GRWD1	green	1053.26	9	0	0	5	1	2	0	0	0	0	0	0
Bt.3472.1.A1_at	MRPL1	green	1140.39	2	1	3	5	1	3	1	0	0	0	0	0
Bt.3508.1.S1_at	HNRNPC	green	1101.7	9	1	2	4	1	2	0	0	1	1	0	1
Bt.3994.2.S1_a_at	SMN1	green	1049.51	8	0	0	2	1	2	0	0	0	0	0	0
Bt.3994.2.S1_s_at	SMN1	green	1048.09	8	0	0	2	1	1	0	0	0	0	0	1
Bt.4314.1.S1_at	ANXA2	green	1058.05	9	0	0	5	1	1	0	0	0	0	0	1
Bt.4535.1.S1_at	YARS	green	1062.47	9	0	0	2	1	1	1	0	0	0	0	1
Bt.4666.1.A1_at	SF3A3	green	1086.05	9	1	2	4	1	3	0	0	0	1	0	0
Bt.4704.2.S1_at	CCT7	green	1067.18	8	1	2	5	1	2	1	0	0	0	0	1
Bt.4711.1.S1_at	RPS9	green	1050.61	3	1	3	4	1	3	0	0	0	1	0	0
Bt.4767.1.S1_at	LYST	green	1112.21	9	0	0	5	1	1	0	0	0	0	0	1
Bt.4889.1.S1_at	EIF3A	green	1128.57	3	1	3	5	1	3	0	0	0	0	0	0
Bt.4910.1.S1_at	NOC2L	green	1071.81	9	0	0	1	1	2	1	0	0	1	0	0
Bt.5186.1.A1_at	NKIRAS2	green	1078.3	8	0	0	5	1	2	1	0	0	0	0	0
Bt.5200.1.S1_at	DDX39A	green	1042.71	9	1	2	5	1	3	0	0	0	0	0	0
Bt.5471.1.S1_at	EIF4G2	green	1115.25	3	1	3	5	1	3	0	0	0	0	0	0
Bt.5475.1.S1_at	AP3D1	green	1104.32	8	0	0	4	1	1	0	0	0	1	0	1
Bt.5495.1.S1_at	BZW2	green	1115.73	9	1	2	5	1	3	0	0	0	0	0	0
Bt.5590.1.S1_at	PTPN2	green	1108.91	8	1	2	5	1	2	0	0	0	0	0	1
Bt.5722.2.S1_a_at	METTL1	green	1126.75	8	0	0	3	1	1	0	0	0	2	0	1
Bt.6063.1.S1_at	HSPA9	green	1085.39	3	1	3	5	1	2	0	0	0	0	0	1
Bt.6236.1.S1_at	CCT6A	green	1123.22	8	0	0	5	1	2	0	0	0	0	0	0
Bt.6328.1.S1_at	TRIP12	green	1064.68	8	0	0	4	1	2	1	0	0	1	0	0
Bt.6706.1.S1_at	RBM8A	green	1091.2	8	0	0	5	1	2	0	0	0	0	0	0
Bt.6819.1.S1_at	GNL2	green	1058.76	8	0	0	5	1	2	1	0	0	0	0	0
Bt.6819.2.S1_at	GNL2	green	1115.13	9	0	0	5	1	1	0	0	0	0	0	1
Bt.7014.1.S1_at	PAICS	green	1064.03	10	0	0	5	1	2	0	0	0	0	0	0
Bt.7360.1.S1_at	TSN	green	1067.17	7	0	0	5	1	1	0	0	0	0	0	1
Bt.7403.1.S1_at	NCL	green	1126.05	3	1	3	5	1	3	0	0	0	0	0	0
Bt.7533.1.S1_at	ATP13A1	green	1046.73	7	0	0	4	1	2	0	0	0	1	0	0
Bt.776.1.S1_at	RRP12	green	1078.6	9	0	0	5	1	2	1	0	0	0	0	0
Bt.7836.1.S1_at	NUTF2	green	1058.1	8	0	0	5	1	1	1	0	0	0	0	1
Bt.7870.1.S1_at	PPA1	green	1052.73	7	0	0	5	1	2	0	0	0	0	0	0
Bt.8324.1.S1_at	NOP16	green	1073.04	8	1	2	4	1	3	1	0	0	1	0	0
Bt.8962.2.S1_a_at	LOC100847343	green	1086.3	8	0	0	4	1	2	0	0	0	1	0	0
Bt.9057.1.A1_at	TFG	green	1055.7	9	0	0	5	1	2	0	0	0	0	0	0
Bt.9142.1.A1_at	KIAA0391	green	1101.9	9	0	0	2	1	2	0	0	0	0	0	0
Bt.9147.1.A1_at	WDR77	green	1114.89	9	1	1	5	1	2	0	0	1	0	0	1
Bt.9250.2.S1_at	IRAK4	green	1050.33	9	0	0	5	1	1	0	0	0	0	0	1
Bt.9272.1.A1_at	NAT10	green	1111.24	9	1	2	5	1	1	0	0	0	0	0	2
Bt.9272.2.S1_at	NAT10	green	1122.1	8	0	0	2	1	1	0	0	0	0	0	1
Bt.9287.1.S1_at	ZNF177	green	1135.14	3	1	3	5	1	2	0	0	0	0	0	1
Bt.9438.1.S1_at	SYNCRIP	green	1084.39	8	0	0	2	1	2	0	0	0	0	0	0
Bt.9759.1.S1_a_at	NGDN	green	1121.93	9	2	0	1	1	2	1	1	0	0	0	0
Bt.9877.1.S1_at	HNRNPU	green	1140.1	3	1	3	4	1	3	0	0	0	1	0	0
Bt.12289.1.S1_at	NPB	lightyellow	424.711	4	0	0	2	0	1	4	1	1	0	0	0
Bt.13034.1.A1_at	RGS9BP	lightyellow	406.236	7	0	0	2	0	1	3	0	0	0	0	0
Bt.13040.1.S1_at	HCRT	lightyellow	406.191	7	1	0	2	0	1	2	0	0	0	0	0
Bt.13056.1.S1_at	CACNA1G	lightyellow	387.153	2	0	0	2	0	0	3	5	2	0	0	1
Bt.13716.2.S1_at	TONSL	lightyellow	402.799	6	0	0	2	0	0	4	0	0	0	0	1
Bt.13716.3.S1_at	TONSL	lightyellow	389.729	5	0	0	2	0	0	5	0	0	0	0	1
Bt.16019.1.S1_at	SLC35A2	lightyellow	426.412	8	0	0	0	0	0	5	0	0	0	0	0
Bt.17005.1.S1_at	TOX2	lightyellow	392.984	6	0	0	3	0	0	3	0	0	0	0	1
Bt.18044.1.A1_at	KIF5C	lightyellow	409.501	7	0	0	3	0	1	2	0	0	0	0	0
Bt.183.1.S1_at	OXT	lightyellow	425.304	6	3	2	0	0	0	3	0	1	0	0	0
Bt.18682.1.A1_at	CST6	lightyellow	425.521	5	0	0	3	0	0	4	0	0	0	0	1
Bt.20343.2.S1_a_at	UNC13D	lightyellow	424.816	6	0	0	3	0	1	3	0	0	0	0	0
Bt.20844.1.A1_at	SMAD3	lightyellow	392.165	9	0	0	0	0	0	4	0	0	0	0	0
Bt.2121.2.S1_at	NES	lightyellow	414.066	4	0	0	2	0	0	5	0	0	1	0	1
Bt.21456.2.S1_at	LHFP	lightyellow	389.428	7	0	0	3	0	0	2	0	0	0	0	1
Bt.21603.1.S1_at	LDB3	lightyellow	404.103	6	1	0	0	0	0	6	0	0	0	0	0
Bt.22375.3.S1_at	RRNAD1	lightyellow	416.097	4	0	0	3	0	0	4	0	1	0	0	1
Bt.23396.2.S1_at	ESRRA	lightyellow	385.748	5	0	1	3	0	1	3	0	0	0	0	0
Bt.23521.2.S1_a_at	DUSP26	lightyellow	423.714	5	2	1	2	0	1	3	0	0	1	0	0
Bt.2436.1.A1_at	GH1	lightyellow	387.18	5	4	3	0	0	0	3	0	0	0	0	0
Bt.24485.1.S1_at	ZNF746	lightyellow	419.931	5	2	0	3	0	1	3	0	1	0	0	0
Bt.24530.1.S1_at	CD3EAP	lightyellow	422.477	5	0	1	2	0	1	4	1	0	1	0	0
Bt.25018.1.A1_at	FGF13	lightyellow	414.942	3	0	2	4	1	1	2	0	0	1	0	1
Bt.25465.1.A1_at	CCDC132	lightyellow	402.368	5	1	0	5	1	1	2	0	0	0	0	1
Bt.25516.1.A1_at	AP4B1	lightyellow	405.907	5	0	0	5	1	1	3	0	0	0	0	1
Bt.25533.1.A1_at	PLEKHH1	lightyellow	384.724	5	0	0	4	1	2	3	0	0	1	0	0
Bt.25651.1.A1_at	TUT1	lightyellow	425.979	4	0	0	5	0	2	4	0	0	0	1	0
Bt.25694.1.A1_at	VARS	lightyellow	413.434	6	0	1	3	0	1	3	0	0	0	1	1
Bt.26208.1.A1_at	LZTS1	lightyellow	425.304	6	0	1	0	0	0	6	2	1	0	0	0
Bt.26324.2.S1_at	KCNF1	lightyellow	426.139	6	0	0	2	0	2	2	0	0	1	1	0
Bt.26859.3.S1_at	FAM3A	lightyellow	407.031	7	1	0	0	0	0	5	0	0	0	0	1
Bt.27824.2.S1_at	VGLL1	lightyellow	402.799	5	0	0	2	0	0	3	2	0	1	1	2
Bt.27827.1.S1_at	SLC30A2	lightyellow	425.932	5	0	0	3	0	1	3	0	0	0	1	1
Bt.27888.3.S1_at	NDOR1	lightyellow	414.066	5	0	0	2	0	2	3	0	0	1	1	0
Bt.27894.1.S1_at	PPP1R13B	lightyellow	389.856	5	0	0	3	0	0	3	0	0	0	1	2
Bt.28550.2.S1_at	MLL3	lightyellow	392.126	5	0	0	3	0	1	3	0	0	0	1	1
Bt.29064.1.A1_at	HOXC5	lightyellow	406.696	5	0	0	1	0	2	3	0	0	2	1	0
Bt.29383.1.A1_at	TUBB1	lightyellow	403.362	4	0	0	2	0	2	4	0	0	1	1	0
Bt.2944.3.S1_a_at	C10H14orf21	lightyellow	402.267	5	0	0	2	0	1	3	0	0	1	1	1
Bt.29718.1.S1_at	GHR	lightyellow	417.391	5	1	0	3	0	2	2	0	0	0	1	0
Bt.29859.1.S1_at	ACAN	lightyellow	415.575	5	1	2	0	0	0	8	0	0	0	0	0
Bt.29892.1.S1_at	P2RY6	lightyellow	384.992	6	0	0	3	0	0	2	0	0	0	1	2
Bt.29941.1.S1_at	LOC785141	lightyellow	399.203	6	0	0	3	0	1	2	0	0	0	1	1
Bt.3731.1.S1_at	FBN3	lightyellow	421.293	4	0	0	2	0	2	4	0	0	1	1	0
Bt.4232.1.A1_at	DOCK6	lightyellow	405.202	8	0	0	0	0	0	5	0	0	0	0	1
Bt.5361.1.S1_a_at	ELN	lightyellow	401.924	7	1	0	0	0	0	6	0	0	0	0	0
Bt.567.1.S1_at	RGR	lightyellow	397.119	7	0	0	0	0	0	6	0	0	0	0	1
Bt.7416.2.S1_at	GRK6	lightyellow	403.373	6	0	0	3	1	2	2	0	0	0	0	0
Bt.778.1.S1_at	ME1	lightyellow	398.338	5	0	0	2	0	2	3	1	0	1	0	0
Bt.827.2.S1_at	TMEM125	lightyellow	404.067	10	0	0	0	0	1	3	0	0	0	0	0
Bt.88.1.S1_at	CHRNA7	lightyellow	405.722	5	0	0	3	0	2	4	0	0	0	0	0
Bt.9993.1.S1_at	AQP7	lightyellow	401.924	5	0	0	3	0	2	4	0	0	0	0	0
Bt.6351.1.S1_at	LOC100337023	lightyellow	387.539	2	0	0	3	0	1	7	0	0	0	0	0
Bt.14007.3.A1_at	RBM26	saddlebrown	61.16	4	2	1	2	1	0	2	1	0	0	1	1
Bt.16440.1.A1_at	USP6NL	saddlebrown	57.8512	5	1	1	1	1	0	2	0	0	0	0	2
Bt.16602.1.A1_at	PRPF38A	saddlebrown	61.151	6	1	0	1	0	0	3	0	0	0	0	2
Bt.20188.2.S1_at	STK3	saddlebrown	57.8105	5	1	1	1	1	0	2	0	0	0	0	2
Bt.21479.1.A1_at	CRNKL1	saddlebrown	59.912	5	1	1	1	0	0	2	1	0	0	0	2
Bt.26738.1.A1_at	LOC100848183	saddlebrown	61.151	6	1	0	1	0	0	3	0	0	0	0	2
Bt.3274.1.A2_at	DNAJA1	saddlebrown	59.912	5	1	0	1	0	0	3	1	0	0	0	2
Bt.3723.2.S1_at	CSTF2T	saddlebrown	61.151	7	0	0	1	0	0	3	0	0	0	0	2
Bt.5603.2.S1_at	GPATCH8	saddlebrown	56.7775	5	1	1	2	1	0	3	0	0	0	1	1
Bt.5872.1.S1_at	LOC100848870	saddlebrown	61.16	6	0	1	1	1	0	3	0	0	0	0	2
Bt.9950.1.S1_at	ROBO1	saddlebrown	61.151	6	0	1	1	1	0	3	0	0	0	0	2
Bt.10190.1.S1_at	LOC100138449	saddlebrown	56.8799	5	1	1	1	1	0	2	0	0	0	0	2
Bt.26640.1.S1_at	LOC100848535	saddlebrown	60.7529	5	1	1	1	1	0	2	0	0	0	0	2

## Sheet: Functional Enrichment
Biological Process (BP)					Molecular Function (MF)					REACTOME pathway
BP GOID	BP GOTerm	BP GO Groups	Associated Genes Found	Term PValue Corrected with Benjamini-Hochberg	MF GOID	MF GOTerm	MF GO Groups	Associated Genes Found	Term PValue Corrected with Benjamini-Hochberg	REACTOME ID	REACTOME Pathway	REACTOME Groups	Associated Genes Found	Term PValue Corrected with Benjamini-Hochberg
GO:0006396	RNA processing	[Group0]	[AARS, ABT1, AQR, BOP1, CLP1, CRNKL1, CSTF2T, DDX23, DUS3L, GEMIN8, METTL1, MTPAP, NGDN, NOB1, NOL6, OSGEPL1, PRPF18, PRPF38A, PRPF40B, RBM17, RBM4, RBM8A, RNMT, RNMTL1, RPL7L1, RRNAD1, RRP7A, SF3A3, SMN2, SNRPF, SUPT5H, TUT1, UTP11L, UTP3, WDR3]	3.69299e-05	-	-	-	-	-	REACTOME:6986382	REACTOME_30.11.2015	Association of TriC/CCT with target proteins during biosynthesis	[Group2]	[CCT2, CCT7, CCT8]	0.0237617
GO:0034660	ncRNA metabolic process	[Group2]	[AARS, ABT1, BOP1, CD3EAP, CLP1, DARS2, DUS3L, FARSB, H2AFY, METTL1, NGDN, NOB1, NOL6, OSGEPL1, RPL7L1, RRNAD1, RRP7A, TUT1, UTP11L, UTP3, VARS, WDR3, YARS]	0.000160772						REACTOME:6986383	REACTOME_30.11.2015	Chaperonin-mediated protein folding	[Group2]	[CCT2, CCT7, CCT8]	0.0237617
GO:0034470	ncRNA processing	[Group2]	[AARS, ABT1, BOP1, CLP1, DUS3L, METTL1, NGDN, NOB1, NOL6, OSGEPL1, RPL7L1, RRNAD1, RRP7A, TUT1, UTP11L, UTP3, WDR3]	0.00467896						REACTOME:6986384	REACTOME_30.11.2015	Protein folding	[Group2]	[CCT2, CCT7, CCT8]	0.0237617
GO:0010608	posttranscriptional regulation of gene expression	[Group1]	[AARS, CLP1, DAPK3, EIF2AK4, EIF3A, EIF3J, EIF4G2, GH1, HNRNPU, NGDN, PINK1, RBM4, RBM8A, RPS9, SYNCRIP, USP16, VARS]	0.0291787						REACTOME:6985653	REACTOME_30.11.2015	RNA Polymerase II Transcription	[Group1]	[CLP1, GTF2A2, POLR2B, RBM8A, RNMT, SNRPF, SUPT5H, TCEB1]	0.0353611
GO:0006397	mRNA processing	[Group0]	[AQR, CLP1, CRNKL1, CSTF2T, GEMIN8, MTPAP, PRPF18, PRPF38A, PRPF40B, RBM17, RBM4, RBM8A, RNMT, SF3A3, SMN2, SNRPF, SUPT5H, TUT1]	0.0319989						REACTOME:6985618	REACTOME_30.11.2015	Histidine, lysine, phenylalanine, tyrosine, proline and tryptophan catabolism	[Group0]	[ALDH4A1, ALDH7A1, HGD, PIPOX, QDPR]	0.048828
GO:0006364	rRNA processing	[Group2]	[ABT1, BOP1, NGDN, NOB1, NOL6, RPL7L1, RRNAD1, RRP7A, UTP11L, UTP3, WDR3]	0.0326591
GO:0016072	rRNA metabolic process	[Group2]	[ABT1, BOP1, NGDN, NOB1, NOL6, RPL7L1, RRNAD1, RRP7A, UTP11L, UTP3, WDR3]	0.0326591
GO:0006417	regulation of translation	[Group1]	[AARS, DAPK3, EIF2AK4, EIF3A, EIF3J, EIF4G2, GH1, NGDN, PINK1, RBM4, RBM8A, RPS9, SYNCRIP, USP16, VARS]	0.044002
