# Supplementary material for: Cattle infection response network and its functional modules
Source: BMC Immunol. 2018 Jan 5;19:2. doi: 10.1186/s12865-017-0238-4 (PMC5755453; doi:10.1186/s12865-017-0238-4)
Supplement: Supplementary file 7 — Functional enrichment analysis of close neighbors (TOM > 0. 1) of 85 un-annotated genes in the network. (XLSX 50 kb) [file 12865_2017_238_MOESM7_ESM.xlsx]

## Sheet: Sheet1
potential annotation for unknown genes based opon colosest network neighbours
Gene	TermID	Source	Term	TermGroups	Associated Genes Found	Term PValue Corrected with Bonferroni step down
KIAA0907	GO:0006953	BiologicalProcess	acute-phase response	[Group1]	[HP, IL1RN, SAA3]	3.81431e-05
	GO:0002460	BiologicalProcess	adaptive immune response based on somatic recombination of immune receptors built from immunoglobulin superfamily domains	[Group3]	[BCL3, CD40, CTSC, IL18BP, SOCS5]	3.68189e-05
	GO:0001562	BiologicalProcess	response to protozoan	[Group0]	[BCL3, CD40, IER3]	2.68966e-05
	GO:0042088	BiologicalProcess	T-helper 1 type immune response	[Group3]	[BCL3, IL18BP, SOCS5]	2.68966e-05
	REACTOME:6986317	REACTOME	Chemokine receptors bind chemokines	[Group4]	[CCL20, CXCL5, GRO1]	0.000207633
	GO:0002526	BiologicalProcess	acute inflammatory response	[Group1]	[HP, IL1RN, SAA3]	0.00055987
	GO:0007259	BiologicalProcess	JAK-STAT cascade	[Group2]	[CD40, SOCS1, SOCS5]	0.000946856
LOC100852378	GO:0002237	BiologicalProcess	response to molecule of bacterial origin	[Group0, Group6]	[CCL2, JUNB, LITAF, PLSCR4, TLR2, TNF, TRIB1]	1.29076e-05
	GO:0001660	BiologicalProcess	fever generation	[Group0]	[IL1A, PTGS2, TNF]	4.20965e-06
	GO:0001659	BiologicalProcess	temperature homeostasis	[Group0]	[IL1A, PTGS2, TNF]	0.000163093
	GO:0002526	BiologicalProcess	acute inflammatory response	[Group0]	[IL1A, PTGS2, TNF]	0.00269029
	GO:0002699	BiologicalProcess	positive regulation of immune effector process	[Group0, Group2, Group6]	[CCL2, IL4R, TLR2, TNF]	0.00300958
	GO:0002700	BiologicalProcess	regulation of production of molecular mediator of immune response	[Group0]	[IL4R, TLR2, TNF]	0.00571235
C8H9orf40	GO:0050707	BiologicalProcess	regulation of cytokine secretion	[Group0]	[IL1A, IL4R, TLR2, TNF]	0.000880586
	GO:0050663	BiologicalProcess	cytokine secretion	[Group0]	[IL1A, IL4R, TLR2, TNF]	0.00144173
	GO:0043901	BiologicalProcess	negative regulation of multi-organism process	[Group0, Group6]	[TLR2, TNF, TRIB1, TRIM11]	0.00150889
	GO:0050714	BiologicalProcess	positive regulation of protein secretion	[Group0]	[IL1A, IL4R, TLR2, TNF]	0.00195836
	GO:0043112	BiologicalProcess	receptor metabolic process	[Group1]	[CAMLG, OPTN, PTPN1, TNF]	0.00221462
	GO:0042991	BiologicalProcess	transcription factor import into nucleus	[Group0, Group6]	[LITAF, TLR2, TNF]	0.00341467
LOC618416	GO:0090276	BiologicalProcess	regulation of peptide hormone secretion	[Group1]	[ARRB1, FGG, NOS2]	0.00145117
	GO:0002791	BiologicalProcess	regulation of peptide secretion	[Group1]	[ARRB1, FGG, NOS2]	0.00167916
	GO:0030168	BiologicalProcess	platelet activation	[Group0]	[FGG, RAP2B, SRF]	0.00167916
ITGAX	GO:0002230	BiologicalProcess	positive regulation of defense response to virus by host	[Group0]	[LMCD1, PYCARD, TMEM203]	0.00548972
	GO:0050691	BiologicalProcess	regulation of defense response to virus by host	[Group0]	[LMCD1, PYCARD, TMEM203]	0.00667834
	GO:0098779	BiologicalProcess	mitophagy in response to mitochondrial depolarization	[Group1]	[HDAC6, LMCD1, TMEM203]	0.0119805
	GO:0098780	BiologicalProcess	response to mitochondrial depolarisation	[Group1]	[HDAC6, LMCD1, TMEM203]	0.0119805
	GO:0000423	BiologicalProcess	macromitophagy	[Group1]	[HDAC6, LMCD1, TMEM203]	0.0124296
EMR1	GO:0045639	BiologicalProcess	positive regulation of myeloid cell differentiation	[Group1]	[CREB1, JAG1, STAT5A]	0.00233772
	GO:0002761	BiologicalProcess	regulation of myeloid leukocyte differentiation	[Group0]	[CREB1, LYN, STAT5A]	0.00431831
LOC100848941	REACTOME:6985582	REACTOME	Glucose metabolism	[Group2]	[FBP1, GOT2, GPI, PPP1R3C]	5.98763e-05
	REACTOME:6985581	REACTOME	Gluconeogenesis	[Group2]	[FBP1, GOT2, GPI]	0.000118118
	GO:0006099	BiologicalProcess	tricarboxylic acid cycle	[Group1]	[ACO1, IDH3B, SDHB]	0.000134597
	GO:0006101	BiologicalProcess	citrate metabolic process	[Group1]	[ACO1, IDH3B, SDHB]	0.000152504
	GO:0072350	BiologicalProcess	tricarboxylic acid metabolic process	[Group1]	[ACO1, IDH3B, SDHB]	0.000192813
	GO:0009060	BiologicalProcess	aerobic respiration	[Group1]	[ACO1, IDH3B, SDHB]	0.000674499
	GO:0010565	BiologicalProcess	regulation of cellular ketone metabolic process	[Group0]	[FBP1, INSIG2, SREBF1]	0.00344728
C10H14orf119	GO:0002320	BiologicalProcess	lymphoid progenitor cell differentiation	[Group0]	[KIT, LIG4, SOS1]	0.00011459
	GO:0006446	BiologicalProcess	regulation of translational initiation	[Group6]	[AGO2, EIF3B, EIF3D, EIF4A1]	0.000304218
	GO:0002444	BiologicalProcess	myeloid leukocyte mediated immunity	[Group4]	[CCL3, FCER1G, KIT, NCF1]	0.00035416
	GO:0006413	BiologicalProcess	translational initiation	[Group6]	[AGO2, EIF3B, EIF3D, EIF4A1]	0.00164493
	GO:0002275	BiologicalProcess	myeloid cell activation involved in immune response	[Group4]	[CCL3, FCER1G, KIT]	0.00310954
	GO:0006261	BiologicalProcess	DNA-dependent DNA replication	[Group2]	[GINS2, LIG4, RFC4]	0.0128882
C25H16orf91	REACTOME:6986028	REACTOME	Cytosolic sensors of pathogen-associated DNA	[Group2]	[DHX36, MRE11A, RIPK1]	0.00167357
	GO:2001252	BiologicalProcess	positive regulation of chromosome organization	[Group1]	[DHX36, NSMCE2, SIN3A]	0.00387463
	GO:0000956	BiologicalProcess	nuclear-transcribed mRNA catabolic process	[Group0]	[BTG2, PELO, SMG9]	0.00480487
LOC521932	GO:0006892	BiologicalProcess	post-Golgi vesicle-mediated transport	[Group0]	[EPS15, MACF1, SORL1]	0.00288829
FAM149B1	GO:0051054	BiologicalProcess	positive regulation of DNA metabolic process	[Group1]	[RNF168, TNFSF13, WIZ, WRAP53]	0.00019587
	GO:0006261	BiologicalProcess	DNA-dependent DNA replication	[Group0]	[TONSL, WIZ, ZNF830]	0.00329949
TMEM140	GO:0043409	BiologicalProcess	negative regulation of MAPK cascade	[Group0]	[DUSP10, PAQR3, RAPGEF1, SORL1]	0.000403928
	GO:0043407	BiologicalProcess	negative regulation of MAP kinase activity	[Group1]	[DUSP10, PAQR3, SORL1]	0.000418468
	GO:0071901	BiologicalProcess	negative regulation of protein serine/threonine kinase activity	[Group1]	[DUSP10, PAQR3, SORL1]	0.00329822
LOC100336681	GO:0015718	BiologicalProcess	monocarboxylic acid transport	[Group0]	[MIF, SLC10A1, SLCO2B1]	0.00236737
TBCEL	GO:0015718	BiologicalProcess	monocarboxylic acid transport	[Group0]	[MIF, SLC10A1, SLCO2B1]	0.00221543
EIF3CL	GO:0072091	BiologicalProcess	regulation of stem cell proliferation	[Group1]	[CHRD, NFYA, ZEB1]	0.00576351
	GO:0006275	BiologicalProcess	regulation of DNA replication	[Group0]	[INO80, SMC1A, WRAP53]	0.00633539
MAGIX	GO:0006323	BiologicalProcess	DNA packaging	[Group0]	[H1FX, ITGB3BP, NCAPD3, TSPYL5]	0.000682739
	GO:0006334	BiologicalProcess	nucleosome assembly	[Group0]	[H1FX, ITGB3BP, TSPYL5]	0.00149287
	GO:0031497	BiologicalProcess	chromatin assembly	[Group0]	[H1FX, ITGB3BP, TSPYL5]	0.00323798
	GO:0034728	BiologicalProcess	nucleosome organization	[Group0]	[H1FX, ITGB3BP, TSPYL5]	0.00489139
	GO:0006333	BiologicalProcess	chromatin assembly or disassembly	[Group0]	[H1FX, ITGB3BP, TSPYL5]	0.00697546
	REACTOME:6985610	REACTOME	Metabolism of polyamines	[Group1]	[ASL, PAOX, SLC25A15]	0.00726759
	GO:0065004	BiologicalProcess	protein-DNA complex assembly	[Group0]	[H1FX, ITGB3BP, TSPYL5]	0.00917256
C1H21orf33	GO:0071241	BiologicalProcess	cellular response to inorganic substance	[Group1]	[ATRX, NFATC4, TF]	0.00275591
	GO:0035107	BiologicalProcess	appendage morphogenesis	[Group0]	[ATRX, IFT122, PBX2]	0.00461921
	GO:0035108	BiologicalProcess	limb morphogenesis	[Group0]	[ATRX, IFT122, PBX2]	0.00461921
C5H12orf44	GO:0006997	BiologicalProcess	nucleus organization	[Group0]	[ANKLE2, NOLC1, UBXN2A]	0.005317
EXOSC6	GO:0010501	BiologicalProcess	RNA secondary structure unwinding	[Group1]	[DDX10, DDX19B, DDX23]	0.000563424
	GO:0006275	BiologicalProcess	regulation of DNA replication	[Group0]	[ANKRD17, TGFB3, TP53]	0.00295345
C5H12orf35	GO:0006305	BiologicalProcess	DNA alkylation	[Group1]	[EHMT1, GATAD2A, GSK3A]	0.000398036
	GO:0006306	BiologicalProcess	DNA methylation	[Group1]	[EHMT1, GATAD2A, GSK3A]	0.000398036
	GO:0044728	BiologicalProcess	DNA methylation or demethylation	[Group1]	[EHMT1, GATAD2A, GSK3A]	0.000913553
	GO:0017148	BiologicalProcess	negative regulation of translation	[Group0]	[EIF2AK4, EIF2B4, GIGYF2, RBM4]	0.00093543
	GO:0034249	BiologicalProcess	negative regulation of cellular amide metabolic process	[Group0]	[EIF2AK4, EIF2B4, GIGYF2, RBM4]	0.00108372
	GO:0006304	BiologicalProcess	DNA modification	[Group1]	[EHMT1, GATAD2A, GSK3A]	0.00127974
	GO:0006446	BiologicalProcess	regulation of translational initiation	[Group0]	[EIF2AK4, EIF2B4, RBM4]	0.00306005
LOC518495	GO:0006024	BiologicalProcess	glycosaminoglycan biosynthetic process	[Group1]	[ANGPT1, ST3GAL5, XYLT2]	0.00232061
	GO:0006023	BiologicalProcess	aminoglycan biosynthetic process	[Group1]	[ANGPT1, ST3GAL5, XYLT2]	0.00288903
	REACTOME:6986252	REACTOME	ER to Golgi Anterograde Transport	[Group2]	[CD59, CTAGE5, TRAPPC9]	0.00288903
	GO:1903510	BiologicalProcess	mucopolysaccharide metabolic process	[Group1]	[ANGPT1, ST3GAL5, XYLT2]	0.00331158
	GO:0030203	BiologicalProcess	glycosaminoglycan metabolic process	[Group1]	[ANGPT1, ST3GAL5, XYLT2]	0.00663359
	REACTOME:6986253	REACTOME	Transport to the Golgi and subsequent modification	[Group2]	[CD59, CTAGE5, TRAPPC9]	0.00732567
	GO:0006022	BiologicalProcess	aminoglycan metabolic process	[Group1]	[ANGPT1, ST3GAL5, XYLT2]	0.00883432
	GO:0045834	BiologicalProcess	positive regulation of lipid metabolic process	[Group0]	[FGFR3, MID1IP1, SCP2]	0.0143901
TCTEX1D2	GO:0043407	BiologicalProcess	negative regulation of MAP kinase activity	[Group2]	[DUSP10, DUSP14, PAQR3, SORL1]	6.62197e-05
	GO:0043409	BiologicalProcess	negative regulation of MAPK cascade	[Group2]	[DUSP10, DUSP14, PAQR3, RAPGEF1, SORL1]	0.000176638
	GO:0071901	BiologicalProcess	negative regulation of protein serine/threonine kinase activity	[Group2]	[DUSP10, DUSP14, PAQR3, SORL1]	0.00104137
	GO:0042445	BiologicalProcess	hormone metabolic process	[Group0]	[DGAT2, DIO1, FOXA1, RDH11]	0.00245747
	GO:0033077	BiologicalProcess	T cell differentiation in thymus	[Group1]	[BCL2, MPZL2, SOS2]	0.00272947
	GO:0071594	BiologicalProcess	thymocyte aggregation	[Group1]	[BCL2, MPZL2, SOS2]	0.00272947
FAM92A1	GO:0045333	BiologicalProcess	cellular respiration	[Group0]	[BNIP3, DLAT, NDUFA11, SLC25A12]	0.000382603
LOC407171	GO:0001959	BiologicalProcess	regulation of cytokine-mediated signaling pathway	[Group2]	[CSF1, NLRC5, PTPN2]	0.00538813
	GO:0060759	BiologicalProcess	regulation of response to cytokine stimulus	[Group2]	[CSF1, NLRC5, PTPN2]	0.00604163
	GO:0001892	BiologicalProcess	embryonic placenta development	[Group0]	[AKT1, CYR61, SETD2]	0.0124398
	GO:0071229	BiologicalProcess	cellular response to acid chemical	[Group3]	[AKT1, CAPN2, LAMTOR3]	0.0124398
	GO:0008757	MolecularFunction	S-adenosylmethionine-dependent methyltransferase activity	[Group1]	[COQ3, SETD2, TRMT1]	0.0169836
SZRD1	GO:0008757	MolecularFunction	S-adenosylmethionine-dependent methyltransferase activity	[Group0]	[COQ3, SETD2, TRMT1]	0.00365173
TRIM5	GO:0035023	BiologicalProcess	regulation of Rho protein signal transduction	[Group0]	[ITGA3, KALRN, PLEKHG4]	0.00402937
CD55	GO:0045637	BiologicalProcess	regulation of myeloid cell differentiation	[Group1]	[CREB1, FAS, JAG1, PTPN2, STAT5A]	0.000282843
	GO:0033077	BiologicalProcess	T cell differentiation in thymus	[Group1]	[FAS, PTPN2, STAT5A]	0.00173412
	GO:0071594	BiologicalProcess	thymocyte aggregation	[Group1]	[FAS, PTPN2, STAT5A]	0.00173412
	GO:0045639	BiologicalProcess	positive regulation of myeloid cell differentiation	[Group1]	[CREB1, JAG1, STAT5A]	0.00333824
	GO:0001085	MolecularFunction	RNA polymerase II transcription factor binding	[Group0]	[BHLHE40, CREB1, MTDH]	0.00563099
	GO:0002761	BiologicalProcess	regulation of myeloid leukocyte differentiation	[Group1]	[CREB1, PTPN2, STAT5A]	0.00612757
	GO:0045619	BiologicalProcess	regulation of lymphocyte differentiation	[Group1]	[FAS, PTPN2, STAT5A]	0.00692027
	GO:0071356	BiologicalProcess	cellular response to tumor necrosis factor	[Group1]	[FAS, PTPN2, YBX3]	0.00806814
METTL22	GO:0032434	BiologicalProcess	regulation of proteasomal ubiquitin-dependent protein catabolic process	[Group1]	[GSK3B, MDM2, RAD23A, RNF144B]	0.000654176
	GO:0032436	BiologicalProcess	positive regulation of proteasomal ubiquitin-dependent protein catabolic process	[Group1]	[GSK3B, MDM2, RNF144B]	0.00125049
	GO:1901800	BiologicalProcess	positive regulation of proteasomal protein catabolic process	[Group1]	[GSK3B, MDM2, RNF144B]	0.0020616
	GO:1903052	BiologicalProcess	positive regulation of proteolysis involved in cellular protein catabolic process	[Group1]	[GSK3B, MDM2, RNF144B]	0.00267503
	GO:0009791	BiologicalProcess	post-embryonic development	[Group0]	[ASL, TAPT1, TET2]	0.00314037
	GO:1903364	BiologicalProcess	positive regulation of cellular protein catabolic process	[Group1]	[GSK3B, MDM2, RNF144B]	0.00339055
TSSC4	GO:0006399	BiologicalProcess	tRNA metabolic process	[Group0]	[CARS, DUS3L, MARS2, MTO1, THG1L]	8.81642e-05
	GO:0006400	BiologicalProcess	tRNA modification	[Group1]	[DUS3L, MTO1, THG1L]	0.000535676
	GO:0050660	MolecularFunction	flavin adenine dinucleotide binding	[Group2]	[DUS3L, KDM1A, MTO1]	0.00201433
	GO:0008033	BiologicalProcess	tRNA processing	[Group1]	[DUS3L, MTO1, THG1L]	0.00271096
	GO:0009451	BiologicalProcess	RNA modification	[Group1]	[DUS3L, MTO1, THG1L]	0.00369176
WDR76	GO:0042384	BiologicalProcess	cilium assembly	[Group0]	[CBY1, TBC1D7, TMEM138, TPGS1]	0.00207246
	GO:1903076	BiologicalProcess	regulation of protein localization to plasma membrane	[Group1]	[HECTD1, LDLRAP1, PIK3R2]	0.0022323
	GO:1904375	BiologicalProcess	regulation of protein localization to cell periphery	[Group1]	[HECTD1, LDLRAP1, PIK3R2]	0.0022323
	GO:1903729	BiologicalProcess	regulation of plasma membrane organization	[Group1]	[HECTD1, LDLRAP1, PIK3R2]	0.00308427
	GO:0044782	BiologicalProcess	cilium organization	[Group0]	[CBY1, TBC1D7, TMEM138, TPGS1]	0.0033162
	GO:0060271	BiologicalProcess	cilium morphogenesis	[Group0]	[CBY1, TBC1D7, TMEM138, TPGS1]	0.0033162
SYNRG	GO:0032722	BiologicalProcess	positive regulation of chemokine production	[Group2]	[EIF2AK2, RIPK2, TLR2, TNF]	4.87323e-06
	GO:0032642	BiologicalProcess	regulation of chemokine production	[Group2]	[EIF2AK2, RIPK2, TLR2, TNF]	2.55505e-05
	GO:0032602	BiologicalProcess	chemokine production	[Group2]	[EIF2AK2, RIPK2, TLR2, TNF]	2.80872e-05
	GO:0006809	BiologicalProcess	nitric oxide biosynthetic process	[Group2]	[PTX3, TLR2, TNF]	0.000225945
	GO:0031663	BiologicalProcess	lipopolysaccharide-mediated signaling pathway	[Group1, Group2]	[CCL2, RIPK2, TNF]	0.000304069
	GO:0006909	BiologicalProcess	phagocytosis	[Group1, Group2]	[CCL2, HCK, PTX3, TNF]	0.000322374
	GO:0032755	BiologicalProcess	positive regulation of interleukin-6 production	[Group2]	[RIPK2, TLR2, TNF]	0.000432713
	GO:0031503	BiologicalProcess	protein complex localization	[Group2]	[LITAF, TLR2, TNF]	0.000683853
	GO:0002699	BiologicalProcess	positive regulation of immune effector process	[Group1, Group2]	[CCL2, RIPK2, TLR2, TNF]	0.0007251
	GO:0009636	BiologicalProcess	response to toxic substance	[Group1, Group4]	[CCL4, NUPR1, PTGS2, ZC3H8]	0.0007251
	GO:0002526	BiologicalProcess	acute inflammatory response	[Group2, Group4]	[NUPR1, PTGS2, TNF]	0.00089394
	GO:0030593	BiologicalProcess	neutrophil chemotaxis	[Group1, Group2]	[CCL2, CCL4, CSF3R]	0.00114107
	GO:0032675	BiologicalProcess	regulation of interleukin-6 production	[Group2]	[RIPK2, TLR2, TNF]	0.00150561
	GO:0032635	BiologicalProcess	interleukin-6 production	[Group2]	[RIPK2, TLR2, TNF]	0.00166962
	GO:0002687	BiologicalProcess	positive regulation of leukocyte migration	[Group1, Group2]	[CCL2, CCL4, TLR2]	0.00203024
	GO:0032874	BiologicalProcess	positive regulation of stress-activated MAPK cascade	[Group2]	[EIF2AK2, RIPK2, TNF]	0.00288871
N4BP2L1	GO:0007156	BiologicalProcess	homophilic cell adhesion via plasma membrane adhesion molecules	[Group0]	[CLSTN1, PCDH19, PCDHA13]	0.000791523
	GO:0098742	BiologicalProcess	cell-cell adhesion via plasma-membrane adhesion molecules	[Group0]	[CLSTN1, PCDH19, PCDHA13]	0.00337555
BRK1	REACTOME:6986551	REACTOME	Nonsense Mediated Decay (NMD) independent of the Exon Junction Complex (EJC)	[Group0]	[RPL24, RPL6, RPL7A]	0.00742208
	REACTOME:6986689	REACTOME	SRP-dependent cotranslational protein targeting to membrane	[Group0]	[RPL24, RPL6, RPL7A]	0.00742208
	REACTOME:6985664	REACTOME	Formation of a pool of free 40S subunits	[Group0]	[RPL24, RPL6, RPL7A]	0.00922096
	REACTOME:6986552	REACTOME	Nonsense-Mediated Decay (NMD)	[Group0]	[RPL24, RPL6, RPL7A]	0.0130524
	REACTOME:6986553	REACTOME	Nonsense Mediated Decay (NMD) enhanced by the Exon Junction Complex (EJC)	[Group0]	[RPL24, RPL6, RPL7A]	0.0130524
IFI44	GO:0005267	MolecularFunction	potassium channel activity	[Group1]	[KCNMB4, PKD2, TMEM38A]	0.000784418
	GO:0000079	BiologicalProcess	regulation of cyclin-dependent protein serine/threonine kinase activity	[Group2]	[CCNY, HEXIM1, PKD2]	0.00101272
	GO:0015079	MolecularFunction	potassium ion transmembrane transporter activity	[Group1]	[KCNMB4, PKD2, TMEM38A]	0.00166962
	GO:0032465	BiologicalProcess	regulation of cytokinesis	[Group0]	[CCNY, PKD2, PRKCE]	0.00193593
	GO:1904029	BiologicalProcess	regulation of cyclin-dependent protein kinase activity	[Group2]	[CCNY, HEXIM1, PKD2]	0.00203024
	GO:0071804	BiologicalProcess	cellular potassium ion transport	[Group1]	[KCNMB4, PKD2, TMEM38A]	0.00313323
	GO:0071805	BiologicalProcess	potassium ion transmembrane transport	[Group1]	[KCNMB4, PKD2, TMEM38A]	0.00313323
KIAA1370	GO:0005977	BiologicalProcess	glycogen metabolic process	[Group2]	[DYRK2, GCGR, PGM1]	0.00579723
	GO:0006073	BiologicalProcess	cellular glucan metabolic process	[Group2]	[DYRK2, GCGR, PGM1]	0.00579723
	GO:0044042	BiologicalProcess	glucan metabolic process	[Group2]	[DYRK2, GCGR, PGM1]	0.00579723
	GO:0006112	BiologicalProcess	energy reserve metabolic process	[Group2]	[DYRK2, GCGR, PGM1]	0.0071853
	GO:0043467	BiologicalProcess	regulation of generation of precursor metabolites and energy	[Group1]	[DYRK2, GCGR, SLC25A23]	0.00834496
	GO:0044264	BiologicalProcess	cellular polysaccharide metabolic process	[Group2]	[DYRK2, GCGR, PGM1]	0.00917573
	GO:0043130	MolecularFunction	ubiquitin binding	[Group0]	[DYRK2, VPS28, ZRANB1]	0.0114585
	GO:0005976	BiologicalProcess	polysaccharide metabolic process	[Group2]	[DYRK2, GCGR, PGM1]	0.0119509
	GO:0032182	MolecularFunction	ubiquitin-like protein binding	[Group0]	[DYRK2, VPS28, ZRANB1]	0.0163264
PLEKHA4	GO:0032963	BiologicalProcess	collagen metabolic process	[Group1]	[COL1A1, F2, MMP14]	0.000237601
	GO:0044259	BiologicalProcess	multicellular organismal macromolecule metabolic process	[Group1]	[COL1A1, F2, MMP14]	0.000260675
	GO:0044236	BiologicalProcess	multicellular organismal metabolic process	[Group1]	[COL1A1, F2, MMP14]	0.000498721
	GO:0048706	BiologicalProcess	embryonic skeletal system development	[Group2]	[ACVR2A, COL1A1, MMP14]	0.00152313
	GO:0030218	BiologicalProcess	erythrocyte differentiation	[Group0]	[ACVR2A, ALAS2, RHAG]	0.00247171
EFHA2	GO:0097581	BiologicalProcess	lamellipodium organization	[Group1]	[ABLIM3, DMTN, KANK1]	0.00445827
	GO:0004497	MolecularFunction	monooxygenase activity	[Group0]	[CYP2C19, CYP4B1, CYP4V2]	0.0112539
	GO:0051494	BiologicalProcess	negative regulation of cytoskeleton organization	[Group1]	[DMTN, KANK1, LIMA1]	0.0170388
	GO:0020037	MolecularFunction	heme binding	[Group0]	[CYP2C19, CYP4B1, CYP4V2]	0.0183613
IER5	REACTOME:6986397	REACTOME	Beta-catenin independent WNT signaling	[Group2]	[CLTA, GNB1, PSMD10, TCF7L2]	0.000651089
	GO:0045814	BiologicalProcess	negative regulation of gene expression, epigenetic	[Group0]	[EPC1, SPI1, UHRF2]	0.00112485
	GO:1904029	BiologicalProcess	regulation of cyclin-dependent protein kinase activity	[Group1]	[CCNH, PSMD10, TRIB2]	0.00330366
LOC505465	GO:0019217	BiologicalProcess	regulation of fatty acid metabolic process	[Group0]	[BRCA1, PDK3, TRIB3]	0.000593115
	GO:0010565	BiologicalProcess	regulation of cellular ketone metabolic process	[Group0]	[BRCA1, PDK3, TRIB3]	0.00351197
LOC533597	GO:0016875	MolecularFunction	ligase activity, forming carbon-oxygen bonds	[Group3]	[AARS, FARSB, VARS]	0.00191889
	GO:0016876	MolecularFunction	ligase activity, forming aminoacyl-tRNA and related compounds	[Group3]	[AARS, FARSB, VARS]	0.00191889
	GO:0043038	BiologicalProcess	amino acid activation	[Group3]	[AARS, FARSB, VARS]	0.00208275
	GO:0043039	BiologicalProcess	tRNA aminoacylation	[Group3]	[AARS, FARSB, VARS]	0.00208275
	GO:0051087	MolecularFunction	chaperone binding	[Group1]	[DNAJB1, GRPEL2, HSPE1]	0.00243599
	REACTOME:6986142	REACTOME	snRNP Assembly	[Group2]	[NUP35, PHAX, TGS1]	0.00282422
	REACTOME:6986143	REACTOME	Metabolism of non-coding RNA	[Group2]	[NUP35, PHAX, TGS1]	0.00282422
	GO:0030968	BiologicalProcess	endoplasmic reticulum unfolded protein response	[Group0]	[AARS, ATF6B, EIF2AK4]	0.00420955
	GO:0034620	BiologicalProcess	cellular response to unfolded protein	[Group0]	[AARS, ATF6B, EIF2AK4]	0.00420955
	GO:0035967	BiologicalProcess	cellular response to topologically incorrect protein	[Group0]	[AARS, ATF6B, EIF2AK4]	0.00695217
	GO:0009451	BiologicalProcess	RNA modification	[Group4]	[AARS, CTU1, TGS1]	0.0124398
	GO:0035966	BiologicalProcess	response to topologically incorrect protein	[Group0]	[AARS, ATF6B, EIF2AK4]	0.013975
PLEKHO2	GO:0071356	BiologicalProcess	cellular response to tumor necrosis factor	[Group1]	[CHUK, LTBR, OCSTAMP, SPHK1]	0.00021494
	GO:0034612	BiologicalProcess	response to tumor necrosis factor	[Group1]	[CHUK, LTBR, OCSTAMP, SPHK1]	0.000319259
	GO:0009612	BiologicalProcess	response to mechanical stimulus	[Group0]	[CHUK, GADD45A, LTBR]	0.00245948
LOC100847119	GO:0031109	BiologicalProcess	microtubule polymerization or depolymerization	[Group1]	[FGF13, FKBP4, SMN2]	0.00180078
	GO:0005179	MolecularFunction	hormone activity	[Group0]	[GH1, OXT, TMEM171]	0.00208751
FAM216A	GO:0090303	BiologicalProcess	positive regulation of wound healing	[Group1]	[ENPP4, KANK1, SEPP1]	0.000791893
	GO:0048029	MolecularFunction	monosaccharide binding	[Group0]	[COLEC11, PFKM, SEPP1]	0.00203776
	GO:1903036	BiologicalProcess	positive regulation of response to wounding	[Group1]	[ENPP4, KANK1, SEPP1]	0.0110658
	GO:0061041	BiologicalProcess	regulation of wound healing	[Group1]	[ENPP4, KANK1, SEPP1]	0.0114821
FANCG	GO:0007565	BiologicalProcess	female pregnancy	[Group0]	[DDR1, GRN, PRDX3, SMURF2]	0.000207115
	GO:0017137	MolecularFunction	Rab GTPase binding	[Group1]	[PDE6D, RABGGTA, SGSM3, SYTL1]	0.000258757
	GO:0007566	BiologicalProcess	embryo implantation	[Group0]	[DDR1, GRN, SMURF2]	0.000263561
	GO:0044242	BiologicalProcess	cellular lipid catabolic process	[Group2]	[ACADVL, GBA, HEXA, PRDX6]	0.00202182
LOC100850151	GO:0019903	MolecularFunction	protein phosphatase binding	[Group1]	[MVP, PPME1, PPP1R15A]	0.00324854
	GO:0009451	BiologicalProcess	RNA modification	[Group0]	[METTL16, PUS7, TRMT6]	0.00369176
	GO:0045766	BiologicalProcess	positive regulation of angiogenesis	[Group2]	[BTG1, MTDH, RHOB]	0.00400679
	GO:1904018	BiologicalProcess	positive regulation of vasculature development	[Group2]	[BTG1, MTDH, RHOB]	0.0048646
SLC35E2	GO:0016627	MolecularFunction	oxidoreductase activity, acting on the CH-CH group of donors	[Group0]	[ACADL, ACADS, RETSAT]	0.000572071
RTFDC1	REACTOME:6986831	REACTOME	Mitochondrial translation elongation	[Group1]	[MRPL10, MRPL24, MRPL43, MRPL46]	0.000394122
	REACTOME:6986833	REACTOME	Mitochondrial translation termination	[Group1]	[MRPL10, MRPL24, MRPL43, MRPL46]	0.000394122
	REACTOME:6986832	REACTOME	Mitochondrial translation	[Group1]	[MRPL10, MRPL24, MRPL43, MRPL46]	0.000415812
	GO:0016571	BiologicalProcess	histone methylation	[Group0]	[CARM1, DNMT1, SUZ12]	0.0048722
ANKRD28	GO:0046488	BiologicalProcess	phosphatidylinositol metabolic process	[Group0]	[MBOAT7, PIGT, PIP4K2C]	0.00514321
SS18L2	REACTOME:6986453	REACTOME	mRNA decay by 5' to 3' exoribonuclease	[Group2]	[EDC4, LSM2, LSM5]	1.85178e-05
	REACTOME:6985638	REACTOME	Metabolism of nucleotides	[Group1]	[DTYMK, ITPA, NUDT5, UCK2]	8.62258e-05
	REACTOME:6986831	REACTOME	Mitochondrial translation elongation	[Group3]	[MRPL18, MRPL2, MRPL39, MRPS30]	0.000203429
	REACTOME:6986833	REACTOME	Mitochondrial translation termination	[Group3]	[MRPL18, MRPL2, MRPL39, MRPS30]	0.000203429
	REACTOME:6986832	REACTOME	Mitochondrial translation	[Group3]	[MRPL18, MRPL2, MRPL39, MRPS30]	0.000214755
	GO:0031503	BiologicalProcess	protein complex localization	[Group0]	[FAF1, MIOS, PRDX1]	0.000683853
	REACTOME:6986454	REACTOME	Deadenylation-dependent mRNA decay	[Group2]	[EDC4, LSM2, LSM5]	0.000838041
	GO:0009132	BiologicalProcess	nucleoside diphosphate metabolic process	[Group1]	[BAD, DTYMK, NUDT5]	0.00313323
CCDC82	GO:0071166	BiologicalProcess	ribonucleoprotein complex localization	[Group1]	[NUP85, SDAD1, XPOT]	0.00140476
	GO:0071426	BiologicalProcess	ribonucleoprotein complex export from nucleus	[Group1]	[NUP85, SDAD1, XPOT]	0.00140476
	REACTOME:6986454	REACTOME	Deadenylation-dependent mRNA decay	[Group2]	[CNOT11, EIF4A3, EXOSC1]	0.00197835
	GO:0050657	BiologicalProcess	nucleic acid transport	[Group0]	[EIF4A3, NUP85, XPOT]	0.00587612
	GO:0050658	BiologicalProcess	RNA transport	[Group0]	[EIF4A3, NUP85, XPOT]	0.00587612
	GO:0051236	BiologicalProcess	establishment of RNA localization	[Group0]	[EIF4A3, NUP85, XPOT]	0.00587612
	GO:0006403	BiologicalProcess	RNA localization	[Group0]	[EIF4A3, NUP85, XPOT]	0.00806814
LRRC28	GO:0006805	BiologicalProcess	xenobiotic metabolic process	[Group0]	[CYP2U1, GSTA4, HNF4A, LOC521656]	4.2679e-06
	GO:0071466	BiologicalProcess	cellular response to xenobiotic stimulus	[Group0]	[CYP2U1, GSTA4, HNF4A, LOC521656]	9.69253e-06
	GO:0009410	BiologicalProcess	response to xenobiotic stimulus	[Group0]	[CYP2U1, GSTA4, HNF4A, LOC521656]	1.67797e-05
	REACTOME:6985754	REACTOME	Arachidonic acid metabolism	[Group0]	[CYP2U1, CYP4A22, HPGD, LOC521656]	1.90256e-05
	GO:0046906	MolecularFunction	tetrapyrrole binding	[Group0]	[CYB5A, CYP2U1, CYP4A22, LOC521656, TCN2]	3.98809e-05
	REACTOME:6985589	REACTOME	Biological oxidations	[Group0]	[CYP2U1, CYP4A22, GSTA4, GSTM1, LOC521656]	0.000155371
	GO:0020037	MolecularFunction	heme binding	[Group0]	[CYB5A, CYP2U1, CYP4A22, LOC521656]	0.000415812
	REACTOME:6985746	REACTOME	Cytochrome P450 - arranged by substrate type	[Group0]	[CYP2U1, CYP4A22, LOC521656]	0.000551415
	GO:0006690	BiologicalProcess	icosanoid metabolic process	[Group0]	[FAM213B, HPGD, LOC521656]	0.0012888
	GO:1901568	BiologicalProcess	fatty acid derivative metabolic process	[Group0]	[FAM213B, HPGD, LOC521656]	0.0012888
	GO:0033559	BiologicalProcess	unsaturated fatty acid metabolic process	[Group0]	[FAM213B, HPGD, LOC521656]	0.00176232
	REACTOME:6985641	REACTOME	Phase 1 - Functionalization of compounds	[Group0]	[CYP2U1, CYP4A22, LOC521656]	0.00258855
	GO:0004497	MolecularFunction	monooxygenase activity	[Group0]	[CYP2U1, CYP4A22, LOC521656]	0.00315198
	GO:0007224	BiologicalProcess	smoothened signaling pathway	[Group1]	[BMP4, FGFR2, TCTN1]	0.00378537
	GO:0022612	BiologicalProcess	gland morphogenesis	[Group1]	[BMP4, FGFR2, LIMS2]	0.00527211
C28H10orf54	GO:0008135	MolecularFunction	translation factor activity, RNA binding	[Group0]	[EIF1, GFM1, GTPBP1]	0.0109997
	GO:1903311	BiologicalProcess	regulation of mRNA metabolic process	[Group3]	[GTPBP1, PTCD2, RBM25]	0.0134841
	GO:0009132	BiologicalProcess	nucleoside diphosphate metabolic process	[Group1]	[ENTPD4, HK3, NME2]	0.0145602
	GO:0010565	BiologicalProcess	regulation of cellular ketone metabolic process	[Group2]	[PDK3, TCF7L2, TRIB3]	0.015116
C21H15orf40	GO:0010038	BiologicalProcess	response to metal ion	[Group0]	[CALM1, CLIC4, CYP1A2, GPLD1, MAPK8]	0.00100858
	GO:0071241	BiologicalProcess	cellular response to inorganic substance	[Group0]	[CLIC4, CYP1A2, GPLD1, MAPK8]	0.00106162
	GO:2001257	BiologicalProcess	regulation of cation channel activity	[Group1]	[AHNAK, CALM1, STOM]	0.00209374
	GO:0032412	BiologicalProcess	regulation of ion transmembrane transporter activity	[Group1]	[AHNAK, CALM1, STOM, WWP2]	0.00280473
	GO:1904062	BiologicalProcess	regulation of cation transmembrane transport	[Group1]	[AHNAK, CALM1, STOM, WWP2]	0.00280473
	GO:0022898	BiologicalProcess	regulation of transmembrane transporter activity	[Group1]	[AHNAK, CALM1, STOM, WWP2]	0.0032164
	GO:0032409	BiologicalProcess	regulation of transporter activity	[Group1]	[AHNAK, CALM1, STOM, WWP2]	0.00469523
	GO:0016765	MolecularFunction	transferase activity, transferring alkyl or aryl (other than methyl) groups	[Group2]	[CLIC4, MAT1A, MGST3]	0.00561243
	REACTOME:6985588	REACTOME	Phase II conjugation	[Group2]	[CYP1A2, MAT1A, MGST3]	0.00561243
	GO:0034599	BiologicalProcess	cellular response to oxidative stress	[Group4]	[EPAS1, FANCC, MAPK8, PTPRK]	0.00612057
	GO:0051592	BiologicalProcess	response to calcium ion	[Group0]	[CALM1, CLIC4, GPLD1]	0.0074003
	GO:0071248	BiologicalProcess	cellular response to metal ion	[Group0]	[CLIC4, CYP1A2, GPLD1]	0.00779371
	GO:0034614	BiologicalProcess	cellular response to reactive oxygen species	[Group4]	[FANCC, MAPK8, PTPRK]	0.00861709
	GO:0048706	BiologicalProcess	embryonic skeletal system development	[Group5]	[HOXB3, MEGF8, SLC35D2]	0.0104123
	REACTOME:6985628	REACTOME	Metabolism of water-soluble vitamins and cofactors	[Group3]	[MUT, NADSYN1, SHMT1]	0.0151937
	REACTOME:6985629	REACTOME	Metabolism of vitamins and cofactors	[Group3]	[MUT, NADSYN1, SHMT1]	0.0151937
LOC100139887	GO:0002446	BiologicalProcess	neutrophil mediated immunity	[Group0]	[IRAK4, JAGN1, LYST]	0.000126515
	GO:0002444	BiologicalProcess	myeloid leukocyte mediated immunity	[Group0]	[IRAK4, JAGN1, LYST, MILR1]	0.000192273
	GO:0036294	BiologicalProcess	cellular response to decreased oxygen levels	[Group1]	[AKT1, HYOU1, PLK3]	0.00316516
	GO:0071453	BiologicalProcess	cellular response to oxygen levels	[Group1]	[AKT1, HYOU1, PLK3]	0.00408821
FTSJD1	REACTOME:6986033	REACTOME	Interleukin-1 signaling	[Group0]	[CUL1, IL1A, IL1R2]	0.00015859
NAA40	GO:0017134	MolecularFunction	fibroblast growth factor binding	[Group4]	[CXCL13, RPS19, THBS1]	0.000112197
	GO:0010632	BiologicalProcess	regulation of epithelial cell migration	[Group4]	[ADAM9, BMPR2, CXCL13, HSPB1, THBS1]	0.000128187
	GO:0010634	BiologicalProcess	positive regulation of epithelial cell migration	[Group0, Group4]	[ADAM9, BMPR2, HSPB1, THBS1]	0.000258036
	GO:0010594	BiologicalProcess	regulation of endothelial cell migration	[Group4]	[BMPR2, CXCL13, HSPB1, THBS1]	0.000316976
	GO:0010631	BiologicalProcess	epithelial cell migration	[Group4]	[ADAM9, BMPR2, CXCL13, HSPB1, THBS1]	0.000435572
	GO:0005080	MolecularFunction	protein kinase C binding	[Group0, Group1, Group4]	[ADAM9, GNB2L1, HSPB1]	0.000463582
	GO:0019838	MolecularFunction	growth factor binding	[Group4]	[CXCL13, OSMR, RPS19, THBS1]	0.000933598
	GO:0010595	BiologicalProcess	positive regulation of endothelial cell migration	[Group1, Group4]	[BMPR2, HSPB1, THBS1]	0.00100452
	GO:0000302	BiologicalProcess	response to reactive oxygen species	[Group0, Group1]	[ADAM9, GNB2L1, THBS1, TRAF2]	0.00123627
	GO:0034599	BiologicalProcess	cellular response to oxidative stress	[Group0, Group1, Group4]	[GNB2L1, HSPB1, THBS1, TRAF2]	0.00219835
	GO:0032680	BiologicalProcess	regulation of tumor necrosis factor production	[Group1, Group4]	[HSPB1, THBS1, TRIM27]	0.00411209
	GO:0032640	BiologicalProcess	tumor necrosis factor production	[Group1, Group4]	[HSPB1, THBS1, TRIM27]	0.00453234
	GO:0019903	MolecularFunction	protein phosphatase binding	[Group1]	[GNB2L1, STX17, TRAF2]	0.00594567
	GO:0009913	BiologicalProcess	epidermal cell differentiation	[Group3]	[ADAM9, ALG10, CDH3]	0.00701896
	GO:0007050	BiologicalProcess	cell cycle arrest	[Group2]	[DDIT3, MYBBP1A, THBS1]	0.00820036
SELRC1	GO:0051092	BiologicalProcess	positive regulation of NF-kappaB transcription factor activity	[Group0]	[EIF2AK2, TLR2, TNF, TRAF1]	6.75944e-05
	GO:0051091	BiologicalProcess	positive regulation of sequence-specific DNA binding transcription factor activity	[Group0]	[EIF2AK2, SAV1, TLR2, TNF, TRAF1]	6.84786e-05
	GO:0042345	BiologicalProcess	regulation of NF-kappaB import into nucleus	[Group0]	[LITAF, TLR2, TNF]	6.9353e-05
	GO:0042348	BiologicalProcess	NF-kappaB import into nucleus	[Group0]	[LITAF, TLR2, TNF]	6.9353e-05
	GO:0032722	BiologicalProcess	positive regulation of chemokine production	[Group0]	[EIF2AK2, TLR2, TNF]	0.000145295
	GO:0071216	BiologicalProcess	cellular response to biotic stimulus	[Group0]	[LITAF, TLR2, TNF, TP53]	0.000251096
	GO:2000379	BiologicalProcess	positive regulation of reactive oxygen species metabolic process	[Group0]	[TLR2, TNF, TP53]	0.000394135
	GO:0031503	BiologicalProcess	protein complex localization	[Group0]	[LITAF, TLR2, TNF]	0.00049133
	GO:0032642	BiologicalProcess	regulation of chemokine production	[Group0]	[EIF2AK2, TLR2, TNF]	0.00049133
	GO:0032602	BiologicalProcess	chemokine production	[Group0]	[EIF2AK2, TLR2, TNF]	0.000526838
	GO:0042990	BiologicalProcess	regulation of transcription factor import into nucleus	[Group0]	[LITAF, TLR2, TNF]	0.000685214
	GO:0042991	BiologicalProcess	transcription factor import into nucleus	[Group0]	[LITAF, TLR2, TNF]	0.000821965
	GO:0071219	BiologicalProcess	cellular response to molecule of bacterial origin	[Group0]	[LITAF, TLR2, TNF]	0.00236523
LOC510382	GO:0000375	BiologicalProcess	RNA splicing, via transesterification reactions	[Group0]	[DDX23, HNRNPM, LSM7, PRMT7, PRPF18, SMNDC1]	0.000660599
	GO:0034103	BiologicalProcess	regulation of tissue remodeling	[Group10]	[ADAM8, TP53, UBASH3B]	0.00110826
	GO:0005507	MolecularFunction	copper ion binding	[Group1]	[LOC514194, PRNP, TP53]	0.00218195
	GO:0010501	BiologicalProcess	RNA secondary structure unwinding	[Group2]	[DDX10, DDX19B, DDX23]	0.00218195
	GO:0030330	BiologicalProcess	DNA damage response, signal transduction by p53 class mediator	[Group3]	[BCL3, PSMD10, TP53]	0.00300943
	GO:0051087	MolecularFunction	chaperone binding	[Group1]	[BAG5, LOC514194, TP53]	0.00300943
	GO:0045814	BiologicalProcess	negative regulation of gene expression, epigenetic	[Group4]	[EPC1, SPI1, UHRF2]	0.00400679
	GO:1902275	BiologicalProcess	regulation of chromatin organization	[Group4]	[ARID5A, SPI1, TP53, UHRF2]	0.00475025
	GO:0042770	BiologicalProcess	signal transduction in response to DNA damage	[Group3]	[BCL3, PSMD10, TP53]	0.00618948
	GO:0003724	MolecularFunction	RNA helicase activity	[Group2]	[DDX10, DDX19B, DDX23]	0.00654877
	GO:0004004	MolecularFunction	ATP-dependent RNA helicase activity	[Group2]	[DDX10, DDX19B, DDX23]	0.00654877
	GO:0008186	MolecularFunction	RNA-dependent ATPase activity	[Group2]	[DDX10, DDX19B, DDX23]	0.00654877
	GO:0010212	BiologicalProcess	response to ionizing radiation	[Group9]	[RHOB, RNF8, TP53]	0.0134518
	GO:0072331	BiologicalProcess	signal transduction by p53 class mediator	[Group3]	[BCL3, PSMD10, TP53]	0.0164074
	GO:0008026	MolecularFunction	ATP-dependent helicase activity	[Group2]	[DDX10, DDX19B, DDX23]	0.0176837
	GO:0070035	MolecularFunction	purine NTP-dependent helicase activity	[Group2]	[DDX10, DDX19B, DDX23]	0.0176837
LOC617154	GO:0005507	MolecularFunction	copper ion binding	[Group0]	[LOC514194, PRNP, TP53]	0.000563951
	GO:0030330	BiologicalProcess	DNA damage response, signal transduction by p53 class mediator	[Group1]	[BCL3, PSMD10, TP53]	0.000784418
	GO:0051087	MolecularFunction	chaperone binding	[Group0]	[BAG5, LOC514194, TP53]	0.000784418
	GO:0042770	BiologicalProcess	signal transduction in response to DNA damage	[Group1]	[BCL3, PSMD10, TP53]	0.00165104
	GO:0072331	BiologicalProcess	signal transduction by p53 class mediator	[Group1]	[BCL3, PSMD10, TP53]	0.00457227
CHCHD10	GO:2001251	BiologicalProcess	negative regulation of chromosome organization	[Group0]	[APC, PCID2, TAF7]	0.00171104
METTL6	GO:0031397	BiologicalProcess	negative regulation of protein ubiquitination	[Group1]	[GLMN, UFL1, USP4]	0.001344
	GO:1903321	BiologicalProcess	negative regulation of protein modification by small protein conjugation or removal	[Group1]	[GLMN, UFL1, USP4]	0.00178149
	GO:0007050	BiologicalProcess	cell cycle arrest	[Group0]	[DDIT3, MYBBP1A, SLC25A33]	0.00421115
LOC100848433	GO:0031109	BiologicalProcess	microtubule polymerization or depolymerization	[Group0]	[CKAP2, EML2, FES, KIF19]	0.000140853
	GO:0031110	BiologicalProcess	regulation of microtubule polymerization or depolymerization	[Group1]	[CKAP2, EML2, FES]	0.00120506
MGC137211	GO:0042304	BiologicalProcess	regulation of fatty acid biosynthetic process	[Group0]	[APOC2, MLXIPL, PDK4]	3.69398e-05
	GO:0019217	BiologicalProcess	regulation of fatty acid metabolic process	[Group0]	[APOC2, MLXIPL, PDK4]	0.000244252
	GO:0046890	BiologicalProcess	regulation of lipid biosynthetic process	[Group0]	[APOC2, MLXIPL, PDK4]	0.00131347
	GO:0010565	BiologicalProcess	regulation of cellular ketone metabolic process	[Group0]	[APOC2, MLXIPL, PDK4]	0.00148559
SLAIN1	REACTOME:6985653	REACTOME	RNA Polymerase II Transcription	[Group0]	[CPSF3, MNAT1, SUPT4H1]	0.00883236
C8H9orf95	GO:0032092	BiologicalProcess	positive regulation of protein binding	[Group1]	[ADD1, PLCL2, RAPGEF2]	0.00447391
	GO:0051092	BiologicalProcess	positive regulation of NF-kappaB transcription factor activity	[Group0]	[DDRGK1, PRKD2, TRIM8]	0.00884265
	GO:0051099	BiologicalProcess	positive regulation of binding	[Group1]	[ADD1, PLCL2, RAPGEF2]	0.0150558
	GO:1904018	BiologicalProcess	positive regulation of vasculature development	[Group2]	[NOS3, PRKD2, RAPGEF2]	0.0161828
FAM192A	GO:0007229	BiologicalProcess	integrin-mediated signaling pathway	[Group0]	[ITGAL, ITGAV, VAV1]	0.000639646
IGK	REACTOME:6985641	REACTOME	Phase 1 - Functionalization of compounds	[Group1]	[AOC3, CYP2E1, CYP3A5, NCOA1]	0.000219544
	GO:0015908	BiologicalProcess	fatty acid transport	[Group2]	[CROT, REPIN1, SLC27A1]	0.000482005
	REACTOME:6985746	REACTOME	Cytochrome P450 - arranged by substrate type	[Group1]	[CYP2E1, CYP3A5, NCOA1]	0.000708933
	GO:0006661	BiologicalProcess	phosphatidylinositol biosynthetic process	[Group3]	[IMPA1, PIGK, SLC27A1]	0.000917314
	GO:0009064	BiologicalProcess	glutamine family amino acid metabolic process	[Group4]	[OTC, PRODH2, TAT]	0.00144194
	GO:0005506	MolecularFunction	iron ion binding	[Group1]	[CYP2E1, CYP3A5, FTH1, LTF]	0.0016967
	GO:0015718	BiologicalProcess	monocarboxylic acid transport	[Group2]	[CROT, REPIN1, SLC27A1]	0.00282319
	GO:1901606	BiologicalProcess	alpha-amino acid catabolic process	[Group4]	[OTC, PRODH2, TAT]	0.00297805
	GO:0009063	BiologicalProcess	cellular amino acid catabolic process	[Group4]	[OTC, PRODH2, TAT]	0.00440648
	GO:2000736	BiologicalProcess	regulation of stem cell differentiation	[Group0]	[GATA4, LTBP2, PHLDB1]	0.00525222
	GO:0046474	BiologicalProcess	glycerophospholipid biosynthetic process	[Group3]	[IMPA1, PIGK, SLC27A1]	0.00547785
	GO:0046488	BiologicalProcess	phosphatidylinositol metabolic process	[Group3]	[IMPA1, PIGK, SLC27A1]	0.00695399
	GO:0046165	BiologicalProcess	alcohol biosynthetic process	[Group3]	[GBA, IMPA1, SLC27A1]	0.00749352
FASTKD5	GO:0006413	BiologicalProcess	translational initiation	[Group5]	[ABCF1, EIF2AK4, EIF4G2, EIF4H, RBM4]	0.00031449
	GO:0048024	BiologicalProcess	regulation of mRNA splicing, via spliceosome	[Group4]	[RBM4, RBM8A, SNRNP70]	0.00200035
	GO:0051082	MolecularFunction	unfolded protein binding	[Group0]	[CCT3, CCT6A, HSPA9]	0.00550708
	GO:0006446	BiologicalProcess	regulation of translational initiation	[Group5]	[EIF2AK4, EIF4G2, RBM4]	0.00654877
	GO:0003729	MolecularFunction	mRNA binding	[Group4]	[DCP1A, RBM4, RBM8A, SNRNP70]	0.00667529
	GO:0043484	BiologicalProcess	regulation of RNA splicing	[Group4]	[RBM4, RBM8A, SNRNP70]	0.00730408
	GO:0050684	BiologicalProcess	regulation of mRNA processing	[Group4]	[RBM4, RBM8A, SNRNP70]	0.0113268
	GO:0000077	BiologicalProcess	DNA damage checkpoint	[Group6]	[CUL4A, GIGYF2, NBN]	0.0118383
	GO:0031570	BiologicalProcess	DNA integrity checkpoint	[Group6]	[CUL4A, GIGYF2, NBN]	0.0140162
	GO:0000956	BiologicalProcess	nuclear-transcribed mRNA catabolic process	[Group4]	[CSDE1, DCP1A, RBM8A]	0.015185
	GO:0008026	MolecularFunction	ATP-dependent helicase activity	[Group1]	[DDX50, DHX37, NBN]	0.0176837
	GO:0070035	MolecularFunction	purine NTP-dependent helicase activity	[Group1]	[DDX50, DHX37, NBN]	0.0176837
	GO:0017148	BiologicalProcess	negative regulation of translation	[Group5]	[EIF2AK4, GIGYF2, RBM4]	0.0196996
GTPBP6	GO:0034446	BiologicalProcess	substrate adhesion-dependent cell spreading	[Group1]	[CORO1C, EPHA1, FERMT2, LAMA5, NET1]	1.61264e-05
	GO:0016125	BiologicalProcess	sterol metabolic process	[Group3]	[CYB5R1, DHCR24, DHCR7, FGF1]	0.000795523
	GO:0016126	BiologicalProcess	sterol biosynthetic process	[Group3]	[CYB5R1, DHCR7, FGF1]	0.0010148
	GO:0060675	BiologicalProcess	ureteric bud morphogenesis	[Group2]	[FGF1, LAMA5, NPNT]	0.00184441
	GO:0010921	BiologicalProcess	regulation of phosphatase activity	[Group0]	[NPNT, PPP1R26, VRK3]	0.00880482
	GO:0045766	BiologicalProcess	positive regulation of angiogenesis	[Group4]	[EPHA1, FGF1, VEGFB]	0.0103429
	GO:0046165	BiologicalProcess	alcohol biosynthetic process	[Group3]	[CYB5R1, DHCR7, FGF1]	0.0124723
C3H1orf162	GO:0006364	BiologicalProcess	rRNA processing	[Group0]	[BYSL, DKC1, EIF4A3, FBL, POP4]	5.18889e-05
	GO:0016072	BiologicalProcess	rRNA metabolic process	[Group0]	[BYSL, DKC1, EIF4A3, FBL, POP4]	5.18889e-05
	GO:0003727	MolecularFunction	single-stranded RNA binding	[Group1]	[EIF4A3, IFIH1, SYNCRIP]	0.000208553
	GO:0035326	MolecularFunction	enhancer binding	[Group3]	[ATF2, JUN, TIPARP]	0.00139266
	GO:0031123	BiologicalProcess	RNA 3'-end processing	[Group2]	[CPSF6, DKC1, FBL]	0.0020616
	GO:0001085	MolecularFunction	RNA polymerase II transcription factor binding	[Group3]	[ATF2, JUN, TEAD3]	0.00225507
	GO:0017148	BiologicalProcess	negative regulation of translation	[Group1]	[EIF4A3, ILF3, SYNCRIP]	0.00339055
LOC520588	GO:0001102	MolecularFunction	RNA polymerase II activating transcription factor binding	[Group2]	[ATF2, JUN, SMAD3]	0.000306472
	GO:0003727	MolecularFunction	single-stranded RNA binding	[Group0]	[EIF4A3, IFIH1, SYNCRIP]	0.000542498
	GO:0033613	MolecularFunction	activating transcription factor binding	[Group2]	[ATF2, JUN, SMAD3]	0.000871121
	GO:0046332	MolecularFunction	SMAD binding	[Group2]	[JUN, PURB, SMAD3]	0.00161948
	GO:0051101	BiologicalProcess	regulation of DNA binding	[Group3]	[JUN, NME1, PLAUR]	0.00173412
	GO:0051817	BiologicalProcess	modification of morphology or physiology of other organism involved in symbiotic interaction	[Group2]	[JUN, SMAD3, SUGT1]	0.00267954
	GO:0035326	MolecularFunction	enhancer binding	[Group2]	[ATF2, JUN, TIPARP]	0.00351703
	GO:0035821	BiologicalProcess	modification of morphology or physiology of other organism	[Group2]	[JUN, SMAD3, SUGT1]	0.00370158
	GO:0031123	BiologicalProcess	RNA 3'-end processing	[Group1]	[CPSF6, FBL, ZCCHC6]	0.00515951
	GO:0001085	MolecularFunction	RNA polymerase II transcription factor binding	[Group2]	[ATF2, JUN, SMAD3]	0.00563099
	GO:0017148	BiologicalProcess	negative regulation of translation	[Group0]	[EIF4A3, ILF3, SYNCRIP]	0.00837159
PMAIP1	GO:0006364	BiologicalProcess	rRNA processing	[Group1]	[DDX47, METTL16, PES1, SBDS, UTP6]	0.000184932
	GO:0016072	BiologicalProcess	rRNA metabolic process	[Group1]	[DDX47, METTL16, PES1, SBDS, UTP6]	0.000184932
	GO:0009451	BiologicalProcess	RNA modification	[Group0]	[METTL16, PUS7, TRMT6]	0.00538813
PPPDE1	GO:0009451	BiologicalProcess	RNA modification	[Group0]	[BCDIN3D, DUS3L, METTL14, MTO1, THG1L]	2.92897e-05
	GO:0006399	BiologicalProcess	tRNA metabolic process	[Group0]	[CARS, DUS3L, MARS2, MTO1, THG1L]	0.000186007
	GO:0006400	BiologicalProcess	tRNA modification	[Group0]	[DUS3L, MTO1, THG1L]	0.000844046
	GO:0050660	MolecularFunction	flavin adenine dinucleotide binding	[Group0]	[DUS3L, KDM1A, MTO1]	0.00313805
	GO:0008033	BiologicalProcess	tRNA processing	[Group0]	[DUS3L, MTO1, THG1L]	0.00420902
C22H3orf37	GO:0031369	MolecularFunction	translation initiation factor binding	[Group2]	[EIF4EBP1, LARP1, TRIM32]	6.41324e-05
	GO:0006909	BiologicalProcess	phagocytosis	[Group1]	[AHSG, AIF1, C2, RARA]	0.00067582
	GO:0006865	BiologicalProcess	amino acid transport	[Group0]	[CLN3, SLC25A12, SLC38A7]	0.00351747
	GO:0071222	BiologicalProcess	cellular response to lipopolysaccharide	[Group4]	[IL18, NOS2, RARA]	0.00477927
	GO:0035150	BiologicalProcess	regulation of tube size	[Group3]	[ADM, NOS2, SCPEP1]	0.00539353
	GO:0050880	BiologicalProcess	regulation of blood vessel size	[Group3]	[ADM, NOS2, SCPEP1]	0.00539353
	GO:0071219	BiologicalProcess	cellular response to molecule of bacterial origin	[Group4]	[IL18, NOS2, RARA]	0.00560834
FCGR3A	GO:0045333	BiologicalProcess	cellular respiration	[Group0]	[BNIP3, DLAT, NDUFA11, SLC25A12]	0.000926414
IGHG1	GO:0046928	BiologicalProcess	regulation of neurotransmitter secretion	[Group2]	[CACNA1A, RAB3A, STX1A]	1.16793e-05
	GO:0051588	BiologicalProcess	regulation of neurotransmitter transport	[Group2]	[CACNA1A, RAB3A, STX1A]	2.33898e-05
	GO:0006029	BiologicalProcess	proteoglycan metabolic process	[Group0]	[BMPR1B, COL2A1, HPSE]	8.41542e-05
	GO:0007269	BiologicalProcess	neurotransmitter secretion	[Group2]	[CACNA1A, RAB3A, STX1A]	0.000215939
	GO:0050954	BiologicalProcess	sensory perception of mechanical stimulus	[Group1]	[COL2A1, CRYM, RAB3A]	0.000255207
C7H19orf10	GO:0000288	BiologicalProcess	nuclear-transcribed mRNA catabolic process, deadenylation-dependent decay	[Group2]	[CNOT3, CNOT6L, PATL1]	0.00133251
	REACTOME:6986454	REACTOME	Deadenylation-dependent mRNA decay	[Group2]	[CNOT3, CNOT6L, PATL1]	0.00300467
	GO:0003724	MolecularFunction	RNA helicase activity	[Group0]	[DDX39B, DHX30, DHX8]	0.00405649
	GO:0004004	MolecularFunction	ATP-dependent RNA helicase activity	[Group0]	[DDX39B, DHX30, DHX8]	0.00405649
	GO:0008186	MolecularFunction	RNA-dependent ATPase activity	[Group0]	[DDX39B, DHX30, DHX8]	0.00405649
	GO:0000956	BiologicalProcess	nuclear-transcribed mRNA catabolic process	[Group2]	[CNOT3, CNOT6L, PATL1]	0.0095557
	GO:0008026	MolecularFunction	ATP-dependent helicase activity	[Group0]	[DDX39B, DHX30, DHX8]	0.0111669
	GO:0070035	MolecularFunction	purine NTP-dependent helicase activity	[Group0]	[DDX39B, DHX30, DHX8]	0.0111669
	GO:0071356	BiologicalProcess	cellular response to tumor necrosis factor	[Group1]	[ANKRD1, KRT18, TNFRSF6B]	0.0120279
EPSTI1	GO:0046854	BiologicalProcess	phosphatidylinositol phosphorylation	[Group1]	[IP6K1, PIP4K2C, PIP5K1A]	0.000155577
	GO:0046834	BiologicalProcess	lipid phosphorylation	[Group1]	[IP6K1, PIP4K2C, PIP5K1A]	0.000180822
	GO:0006650	BiologicalProcess	glycerophospholipid metabolic process	[Group1]	[INPP5D, IP6K1, LPCAT1, PIP4K2C, PIP5K1A]	0.000524087
	GO:0046488	BiologicalProcess	phosphatidylinositol metabolic process	[Group1]	[INPP5D, IP6K1, PIP4K2C, PIP5K1A]	0.000608492
	REACTOME:6986658	REACTOME	PI Metabolism	[Group2]	[ARF1, INPP5D, PIP5K1A]	0.000646919
	REACTOME:6985737	REACTOME	Phospholipid metabolism	[Group2]	[ARF1, INPP5D, LPCAT1, PIP5K1A]	0.000820397
	GO:0007568	BiologicalProcess	aging	[Group0]	[HYAL2, INPP5D, PRMT6]	0.00525222
LOC515954	REACTOME:6986284	REACTOME	Laminin interactions	[Group2]	[COL18A1, ITGA6, LAMA4]	5.94637e-05
	GO:0042476	BiologicalProcess	odontogenesis	[Group3]	[APC, FGFR2, ITGA6, ROGDI]	0.000140487
	GO:0098773	BiologicalProcess	skin epidermis development	[Group1]	[APC, FGFR2, TGFB2]	0.00166012
	GO:0042303	BiologicalProcess	molting cycle	[Group1]	[APC, FGFR2, TGFB2]	0.00225125
	GO:0042633	BiologicalProcess	hair cycle	[Group1]	[APC, FGFR2, TGFB2]	0.00225125
	GO:0050680	BiologicalProcess	negative regulation of epithelial cell proliferation	[Group1]	[APC, LIMS2, TGFB2]	0.00454563
	GO:0051781	BiologicalProcess	positive regulation of cell division	[Group1]	[APC, FGFR2, TGFB2]	0.00516934
	GO:0048565	BiologicalProcess	digestive tract development	[Group1]	[FGFR2, ITGA6, TGFB2]	0.00561243
	GO:0060491	BiologicalProcess	regulation of cell projection assembly	[Group0]	[APC, ARHGAP24, MYO10]	0.00607772
LOC511229	GO:0016627	MolecularFunction	oxidoreductase activity, acting on the CH-CH group of donors	[Group0]	[DHODH, DPYD, RETSAT, TECR]	0.000441707
	GO:0005977	BiologicalProcess	glycogen metabolic process	[Group1]	[DYRK2, GCGR, PYGL]	0.00654877
	GO:0006073	BiologicalProcess	cellular glucan metabolic process	[Group1]	[DYRK2, GCGR, PYGL]	0.00654877
	GO:0044042	BiologicalProcess	glucan metabolic process	[Group1]	[DYRK2, GCGR, PYGL]	0.00654877
	GO:0006112	BiologicalProcess	energy reserve metabolic process	[Group1]	[DYRK2, GCGR, PYGL]	0.00810901
	GO:0044264	BiologicalProcess	cellular polysaccharide metabolic process	[Group1]	[DYRK2, GCGR, PYGL]	0.0103429
	GO:0010906	BiologicalProcess	regulation of glucose metabolic process	[Group1]	[DYRK2, GCGR, SUPT20H]	0.0113268
	GO:0005976	BiologicalProcess	polysaccharide metabolic process	[Group1]	[DYRK2, GCGR, PYGL]	0.0134518
PKM	GO:0048596	BiologicalProcess	embryonic camera-type eye morphogenesis	[Group0]	[STRA6, TFAP2A, TH]	7.57175e-05
	GO:0048048	BiologicalProcess	embryonic eye morphogenesis	[Group0]	[STRA6, TFAP2A, TH]	0.000161655
	GO:0031076	BiologicalProcess	embryonic camera-type eye development	[Group0]	[STRA6, TFAP2A, TH]	0.000184142
	GO:0015079	MolecularFunction	potassium ion transmembrane transporter activity	[Group1]	[HCN4, SLC12A1, SLC12A8]	0.00238916
	GO:0048593	BiologicalProcess	camera-type eye morphogenesis	[Group0]	[STRA6, TFAP2A, TH]	0.00263715
	GO:0071804	BiologicalProcess	cellular potassium ion transport	[Group1]	[HCN4, SLC12A1, SLC12A8]	0.00445827
	GO:0071805	BiologicalProcess	potassium ion transmembrane transport	[Group1]	[HCN4, SLC12A1, SLC12A8]	0.00445827
FAM207A	REACTOME:6986779	REACTOME	Chromatin modifying enzymes	[Group1]	[ARID2, CHD4, HDAC8, SMARCA4]	0.000480631
	REACTOME:6986780	REACTOME	Chromatin organization	[Group1]	[ARID2, CHD4, HDAC8, SMARCA4]	0.000480631
	GO:0016651	MolecularFunction	oxidoreductase activity, acting on NAD(P)H	[Group0]	[CYBB, NARFL, NDUFA5]	0.00449857
ST13	GO:0043624	BiologicalProcess	cellular protein complex disassembly	[Group2]	[DSTN, PEX14, RDX, SREBF1]	8.36202e-05
	GO:0051289	BiologicalProcess	protein homotetramerization	[Group1]	[DCTPP1, KCNJ2, PEX14]	9.93926e-05
	GO:1901879	BiologicalProcess	regulation of protein depolymerization	[Group2]	[DSTN, RDX, SREBF1]	0.000566344
	GO:0043244	BiologicalProcess	regulation of protein complex disassembly	[Group2]	[DSTN, RDX, SREBF1]	0.000749712
	GO:0051262	BiologicalProcess	protein tetramerization	[Group1]	[DCTPP1, KCNJ2, PEX14]	0.000832461
	GO:0051261	BiologicalProcess	protein depolymerization	[Group2]	[DSTN, RDX, SREBF1]	0.00116713
	REACTOME:6985628	REACTOME	Metabolism of water-soluble vitamins and cofactors	[Group3]	[LMBRD1, MOCS1, NAMPT]	0.00145155
	REACTOME:6985629	REACTOME	Metabolism of vitamins and cofactors	[Group3]	[LMBRD1, MOCS1, NAMPT]	0.00145155
LOC100847343	REACTOME:6986735	REACTOME	Mitotic Prophase	[Group2]	[CNEP1R1, NUP155, SMC4]	0.00299115
	GO:0000956	BiologicalProcess	nuclear-transcribed mRNA catabolic process	[Group0]	[CSDE1, DCP1A, RBM8A]	0.00604163
	REACTOME:6986552	REACTOME	Nonsense-Mediated Decay (NMD)	[Group1]	[RBM8A, RPL28, RPS9]	0.00792534
	REACTOME:6986553	REACTOME	Nonsense Mediated Decay (NMD) enhanced by the Exon Junction Complex (EJC)	[Group1]	[RBM8A, RPL28, RPS9]	0.00792534
C29H11orf48	REACTOME:6986831	REACTOME	Mitochondrial translation elongation	[Group1]	[MRPL10, MRPL24, MRPL43, MRPL46]	0.000394122
	REACTOME:6986833	REACTOME	Mitochondrial translation termination	[Group1]	[MRPL10, MRPL24, MRPL43, MRPL46]	0.000394122
	REACTOME:6986832	REACTOME	Mitochondrial translation	[Group1]	[MRPL10, MRPL24, MRPL43, MRPL46]	0.000415812
	GO:0016571	BiologicalProcess	histone methylation	[Group0]	[CARM1, DNMT1, SUZ12]	0.0048722
C5H12orf10	GO:0006282	BiologicalProcess	regulation of DNA repair	[Group2]	[CDK9, NUDT16, PPP4R2, RNF8]	7.17709e-05
	GO:2001020	BiologicalProcess	regulation of response to DNA damage stimulus	[Group2]	[CDK9, NUDT16, PPP4R2, RNF8]	0.00145083
	GO:0043021	MolecularFunction	ribonucleoprotein complex binding	[Group1]	[BOP1, EFTUD1, RBM3]	0.00412806
	GO:0009451	BiologicalProcess	RNA modification	[Group0]	[NUDT16, PUS1, RPUSD2]	0.00710739
CCDC46	GO:0097581	BiologicalProcess	lamellipodium organization	[Group1]	[ABLIM3, DMTN, KANK1]	0.00519888
	GO:0004497	MolecularFunction	monooxygenase activity	[Group0]	[CYP2C19, CYP4B1, CYP4V2]	0.0130524
	GO:0051494	BiologicalProcess	negative regulation of cytoskeleton organization	[Group1]	[DMTN, KANK1, LIMA1]	0.0196996
	GO:0020037	MolecularFunction	heme binding	[Group0]	[CYP2C19, CYP4B1, CYP4V2]	0.0212153
CXHXorf23	GO:0000045	BiologicalProcess	autophagosome assembly	[Group0]	[ATG2A, PSEN1, RALB]	0.00142757
LOC789748	GO:0000045	BiologicalProcess	autophagosome assembly	[Group0]	[ATG2A, PSEN1, RALB]	0.00142757
mettl10	REACTOME:6985972	REACTOME	Respiratory electron transport	[Group1]	[COX5A, NDUFB1, NDUFS6]	0.00420902
	GO:0046488	BiologicalProcess	phosphatidylinositol metabolic process	[Group0]	[MBOAT7, PIGT, PIP4K2C]	0.00695399
PITHD1	REACTOME:6985701	REACTOME	Insulin receptor recycling	[Group2]	[ATP6AP1, ATP6V1B2, ATP6V1D]	6.67222e-05
	REACTOME:6986550	REACTOME	Transferrin endocytosis and recycling	[Group2]	[ATP6AP1, ATP6V1B2, ATP6V1D]	8.96311e-05
	GO:0015992	BiologicalProcess	proton transport	[Group0]	[ATP6AP1, ATP6V1B2, ATP6V1D, SLC9A6]	0.000238282
	GO:0006818	BiologicalProcess	hydrogen transport	[Group0]	[ATP6AP1, ATP6V1B2, ATP6V1D, SLC9A6]	0.000250612
	REACTOME:6986116	REACTOME	Iron uptake and transport	[Group2]	[ATP6AP1, ATP6V1B2, ATP6V1D]	0.000255124
	GO:1902600	BiologicalProcess	hydrogen ion transmembrane transport	[Group1]	[ATP6AP1, ATP6V1B2, SLC9A6]	0.00179142
	GO:0016820	MolecularFunction	hydrolase activity, acting on acid anhydrides, catalyzing transmembrane movement of substances	[Group2]	[ATP6AP1, ATP6V1B2, ATP6V1D]	0.00235589
RPAP3	GO:0042826	MolecularFunction	histone deacetylase binding	[Group0]	[BRMS1L, DDX20, MECP2]	0.00175054
